# Supplementary material for: Mineralogical and Genomic Constraints on the Origin of Microbial Mn Oxide Formation in Complexed Microbial Community at the Terrestrial Hot Spring
Source: Life (Basel). 2022 May 30;12(6):816. doi: 10.3390/life12060816 (PMC9224936; doi:10.3390/life12060816)
Supplement: Supplementary file 1 [file life-12-00816-s001.zip]

Archive with 3 entries (2 files):
- life-1682017-supplementary/
- life-1682017-supplementary/Appendix Table.xlsx
- life-1682017-supplementary/HK-Life-supplementary_materials.pdf
