# Supplementary material for: Mineralogical and Genomic Constraints on the Origin of Microbial Mn Oxide Formation in Complexed Microbial Community at the Terrestrial Hot Spring
Source: Life (Basel). 2022 May 30;12(6):816. doi: 10.3390/life12060816 (PMC9224936; doi:10.3390/life12060816)
Supplement: Supplementary file 1 [file life-12-00816-s001.zip › life-1682017-supplementary/Appendix Table.xlsx]

## Sheet: Table S1
Table S1. List of locality, produced Mn oxides, and enzymes for Mn oxidation in various environments.
Locality	Mineralogy of Mn oxides	Enzymes	Reference
Aerobic Mn oxidizer at suboxic environment
Black Sea (O2: below 3-5 µM)	Not identified	Not identified	[102,103]
Aerobic Mn oxidizers in marine environment
Hydrothermal sediments and plumes	δ-MnO2	Multicopper Oxidases	[4,5]
Deep-Sea manganese nodules	7 and 10 Å vernadites	Not identified	[6]
Submarine ferromanganese crust	Not identified	Multicopper Oxidases	[7]
Submarine hydrothermal sediment	δ-MnO2 and manganite	Not identified	[62]
Seawater in a shallow water hydrothermal vent	Not identified	Not identified	[56]
Submarine sediment	Not identified	Not identified	[104]
Mn-cotated basalt	Birnessite and todorokite	Not identified	[59]
Deep sea umber deposit	δ-MnO2	Not identified	[12]
Pillow basalt and basaltic sediment	Not identified	Not identified	[47,48]
Marine sediment	Not identified	Multicopper Oxidases?	[113]
Coastal marine sediment	Not identified	Multicopper Oxidases	[46]
Seawater	Not identified	Not identified	[105-108]
Marine sediment and Seawater	Not identified	Animal heme peroxides and superoxide	[65]
Marine sediment and Seawater	Not identified	Animal heme peroxides	[26]
Tssue of S. domuncula	Not identified	Multicopper Oxidases	[55]
Aerobic Mn oxidizers in terrestrial environment
Uranium mine	Bixbyite, birnessite and todorokite	pH 5.5: Multicopper Oxidases, pH 7.2: Superoxide	[2,3]
Soil around Mn mine	Mn2O3	Not identified	[49]
Soil	A variety of Mn minerals	Not identified	[50]
A deep subsurface oxic-anoxic interface at Molybdenum Mine	Not identified	Multicopper Oxidases	[57]
Soil with Fe−Mn nodules	Not identified	Multicopper Oxidases	[58]
Hyporheric zone at a metals-contaminated stream	Birnessite	Not identified	[90]
Water treatment plants	Not identified	Not identified	[44]
Driking water system	Not identified	Not identified	[45]
Ferromanganse deposit in cave	Birnessite and todorokite	Not identified	[48]
Mn oxide-encrusted pipeline	Not identified	Not identified	[51]
Driking water system	Not identified	Not identified	[52]
Hot spring	Birnessite	Not identified	[9,10]
Ferromanganese deposits in cave	Not identified	Not identified	[109]
Mn removal beds of passive treatment system	Not identified	Enzymatic superoxide-mediated pathway	[30]
Bioreactor	Not identified	Not identified	[66]
Desert rock varnish	Not identified	Not identified	[110]
Aerobic Mn oxidizers in freshwater environment
Pond water	Not identified	Not identified	[54]
Water sample in estuary	Not identified	Not identified	[64]

## Sheet: Table S2
Table S2. List of accession number of 16SrRNA sequences of previously reported Mn-oxidizing bacteria.
Accession number	Species	Locality	Reference
MK011875	Ensifer sp. strain MOB-68	Water treatment plants	[44]
MK011869	Flavobacterium sp. strain MOB-257	Water treatment plants	[44]
MK011856	Noviherbaspirillum malthae strain MOB-109	Water treatment plants	[44]
MK011857	Noviherbaspirillum malthae strain MOB-111	Water treatment plants	[44]
MK011862	Pseudomonas chlororaphis strain MOB-342	Water treatment plants	[44]
MK011860	Pseudomonas flavescens strain MOB-243	Water treatment plants	[44]
MK011855	Pseudomonas resinovorans strain MOB-104	Water treatment plants	[44]
MK011861	Pseudomonas resinovorans strain MOB-244	Water treatment plants	[44]
MK011871	Pseudomonas resinovorans strain MOB-412	Water treatment plants	[44]
MK011872	Pseudomonas resinovorans strain MOB-449	Water treatment plants	[44]
MK011873	Pseudomonas resinovorans strain MOB-505	Water treatment plants	[44]
MK011866	Pseudomonas sp. strain MOB-180	Water treatment plants	[44]
MK011867	Pseudomonas sp. strain MOB-181	Water treatment plants	[44]
MK011868	Pseudomonas sp. strain MOB-182	Water treatment plants	[44]
MK011858	Pseudomonas sp. strain MOB-206	Water treatment plants	[44]
MK011859	Pseudomonas sp. strain MOB-228	Water treatment plants	[44]
MK011863	Pseudomonas sp. strain MOB-343	Water treatment plants	[44]
MK011864	Pseudomonas sp. strain MOB-364	Water treatment plants	[44]
MK011865	Pseudomonas sp. strain MOB-436	Water treatment plants	[44]
MK011874	Pseudomonas sp. strain MOB-513	Water treatment plants	[44]
MK011876	Rhizobium sp. strain MOB-58	Water treatment plants	[44]
MK011877	Sphingomonas leidyi strain MOB-382	Water treatment plants	[44]
MK011870	Terrabacter tumescens strain MOB-326	Water treatment plants	[44]
MN381734	Nitrospiraceae bacterium HYJII51-Mn-bac16s-1-B09 clone HYJII51-Mn-bac16s-1-B09	Municipal tap water	[39]
KU713085	Afipia sp. K43-4AA	Driking water system	[45]
KU713082	Agromyces sp. K9-3B	Driking water system	[45]
KU713081	Arthrobacter sp. K3-4B	Driking water system	[45]
KU713090	Bacillus sp. CLV1-2A5	Driking water system	[45]
KU713089	Bacillus sp. K17-2	Driking water system	[45]
KU713088	Bacillus sp. K19-3AAB-1A	Driking water system	[45]
KU713092	Bacillus sp. T38-9B2DB	Driking water system	[45]
KU713086	Bosea sp. T10-3D-2C	Driking water system	[45]
KU713094	Hydrogenophaga sp. K42-1A	Driking water system	[45]
KU713097	Hydrogenophaga sp. T5-5DA-2	Driking water system	[45]
KU713096	Hydrogenophaga sp. T6-1B	Driking water system	[45]
KU713093	Lysinibacillus sp. T31-3	Driking water system	[45]
KU713091	Lysinibacillus sp. T31-4	Driking water system	[45]
KU713084	Microbacterium sp. T33-5A	Driking water system	[45]
KU713083	Microbacterium sp. T35-6AA	Driking water system	[45]
KU713104	Mycobacterium sp. K11	Driking water system	[45]
KU713098	Pseudomonas sp. K33	Driking water system	[45]
KU713103	Pseudomonas sp. K42-2B	Driking water system	[45]
KU713099	Pseudomonas sp. K43-2B	Driking water system	[45]
KU713100	Pseudomonas sp. T21-4AEB	Driking water system	[45]
KU713102	Pseudomonas sp. T33-5BA	Driking water system	[45]
KU713087	Reyranella sp. T2-6AA	Driking water system	[45]
AF326359	Bacillus sp. MB-1	Marine sediment	[46]
AF326360	Bacillus sp. MB-11	Marine sediment	[46]
AF326361	Bacillus sp. MB-12	Marine sediment	[46]
AF326362	Bacillus sp. MB-3	Marine sediment	[46]
AF326363	Bacillus sp. MB-5	Marine sediment	[46]
AF326364	Bacillus sp. MB-7	Marine sediment	[46]
AF326366	Bacillus sp. PL-12	Marine sediment	[46]
AF326367	Bacillus sp. PL-16	Marine sediment	[46]
AF326368	Bacillus sp. PL-21	Marine sediment	[46]
AF326369	Bacillus sp. PL-26	Marine sediment	[46]
AF326370	Bacillus sp. PL-30	Marine sediment	[46]
AF326371	Bacillus sp. PL-7	Marine sediment	[46]
AF326372	Bacillus sp. SD-18	Marine sediment	[46]
AF326373	Bacillus sp. SG-1	Marine sediment	[46]
AF326365	Ornithinibacillus californiensis strain MB-9	Marine sediment	[46]
DQ412066	Acinetobacter sp. LOB-6	Pillow basalt and basaltic sediment	[47]
DQ412075	Alteromonas sp. SPB-5	Pillow basalt and basaltic sediment	[47]
DQ412077	Alteromonas sp. SPB-8	Pillow basalt and basaltic sediment	[47]
DQ412065	Halomonas sp. LOB-5	Pillow basalt and basaltic sediment	[47]
DQ412064	Marinobacter sp. LOB-4	Pillow basalt and basaltic sediment	[47]
DQ412070	Methylarcula sp. KBB-3	Pillow basalt and basaltic sediment	[47]
DQ412076	Methylarcula sp. SPB-6	Pillow basalt and basaltic sediment	[47]
DQ412068	Microbulbifer sp. KBB-1	Pillow basalt and basaltic sediment	[47]
DQ412061	Pseudomonas sp. LOB-2	Pillow basalt and basaltic sediment	[47]
DQ412059	Roseobacter sp. LOB-8	Pillow basalt and basaltic sediment	[47]
DQ412069	Sulfitobacter sp. KBB-2	Pillow basalt and basaltic sediment	[47]
DQ412071	Sulfitobacter sp. SPB-1	Pillow basalt and basaltic sediment	[47]
DQ412072	Sulfitobacter sp. SPB-2	Pillow basalt and basaltic sediment	[47]
DQ412073	Sulfitobacter sp. SPB-3	Pillow basalt and basaltic sediment	[47]
DQ412074	Sulfitobacter sp. SPB-4	Pillow basalt and basaltic sediment	[47]
JN820158	Acinetobacter sp. V1	Ferromanganse deposit in cave	[48]
JN820151	Janthinobacterium sp. A6	Ferromanganse deposit in cave	[48]
JN820148	Leptothrix sp. G6	Ferromanganse deposit in cave	[48]
JN820150	Pseudomonas sp. 9	Ferromanganse deposit in cave	[48]
JN820149	Pseudomonas sp. MnFalls11	Ferromanganse deposit in cave	[48]
JN820155	Pseudomonas sp. N3	Ferromanganse deposit in cave	[48]
JN820154	Pseudomonas sp. N4	Ferromanganse deposit in cave	[48]
JN820156	Pseudomonas sp. T2	Ferromanganse deposit in cave	[48]
JN820157	Pseudomonas sp. T4	Ferromanganse deposit in cave	[48]
MH321453	Aeromonas hydrophila strain DS-2	sediments around Mn mines	[49]
HQ877780	Agromyces sp. B109	Soil	[50]
HQ877778	Arthrobacter ramosus strain B89	Soil	[50]
HQ877775	Arthrobacter sp. B35	Soil	[50]
HQ877777	Arthrobacter sp. B86	Soil	[50]
HQ877786	Arthrobacter sp. C43	Soil	[50]
HQ877788	Arthrobacter sp. C86	Soil	[50]
HQ877773	Bacillus sp. A101	Soil	[50]
JF432094	Bacillus sp. A8	Soil	[50]
JF432096	Bacillus sp. B159	Soil	[50]
HQ877784	Bacillus sp. C13	Soil	[50]
HQ877787	Bacillus sp. C61	Soil	[50]
HQ877779	Cellulosimicrobium cellulans strain B107	Soil	[50]
HQ877774	Cupriavidus sp. B23	Soil	[50]
HQ877770	Escherichia coli strain A47	Soil	[50]
HQ877772	Escherichia sp. A94	Soil	[50]
HQ877782	Microbacterium sp. B150	Soil	[50]
HQ877783	Paracoccus sp. B160	Soil	[50]
HQ877785	Pseudomonas sp. C19	Soil	[50]
JF432097	Pseudomonas sp. C77	Soil	[50]
HQ877789	Ralstonia sp. C92	Soil	[50]
HQ877781	Rhodococcus sp. B122	Soil	[50]
JF432095	Sinorhizobium sp. A86	Soil	[50]
HQ877776	Sinorhizobium sp. B84	Soil	[50]
HQ877771	Variovorax sp. A59	Soil	[50]
JQ033391	Arthrobacter stackebrandtii CCM 2783	Low-pH Uranium Mine	[2]
JQ033390	Burkholderia sordidicola S5-BT	Low-pH Uranium Mine	[2]
JQ033389	Duganella zoogloeoides IAM 12670	Low-pH Uranium Mine	[2]
JQ033393	Duganella zoogloeoides IAM 12670	Low-pH Uranium Mine	[2]
JQ033388	Flavobacterium aquidurense WB-1.1.56	Low-pH Uranium Mine	[2]
HG423345	Frigoribacterium sp. TB-1	Low-pH Uranium Mine	[2]
JQ033385	Janthinobacterium lividum DSM1522	Low-pH Uranium Mine	[2]
JQ033387	Janthinobacterium lividum DSM1522	Low-pH Uranium Mine	[2]
JQ033386	Pseudomonas putida PhyCEm-187	Low-pH Uranium Mine	[2]
HG003356	Rhodoferax ferrireducens TB2	Low-pH Uranium Mine	[2]
AY178863	Aurantimonas litoralis strain HTCC2156	Marine sediment and Seawater	[26]
FJ527311	Aurantimonas sp.AE01	Marine sediment and Seawater	[26]
CP000926	Pseudomonas putida GB-1	-	[52]
U70977	Pseudomonas putida MnB1	-	[52]
PPU70977	Pseudomonas putida strain Pp	Mn oxide-encrusted pipeline	[51]
HM055971	Bacillus cereus	Driking water system	[53]
HM055966	Bacillus cereus	Driking water system	[53]
HM055972	Bacillus cereus	Driking water system	[53]
HM055943	Bacillus cereus strain MB-1	Driking water system	[53]
HM055960	Bacillus pumilus	Driking water system	[53]
HM055977	Bacillus pumilus	Driking water system	[53]
HM055978	Bacillus pumilus	Driking water system	[53]
HM055979	Bacillus pumilus	Driking water system	[53]
HM055957	Bacillus pumilus	Driking water system	[53]
HM055961	Bacillus pumilus	Driking water system	[53]
HM055962	Bacillus pumilus	Driking water system	[53]
HM055967	Bacillus pumilus	Driking water system	[53]
HM055970	Bacillus pumilus	Driking water system	[53]
HM055952	Bacillus pumilus strain MB-10	Driking water system	[53]
HM055953	Bacillus pumilus strain MB-11	Driking water system	[53]
HM055944	Bacillus pumilus strain MB-2	Driking water system	[53]
HM055945	Bacillus pumilus strain MB-3	Driking water system	[53]
HM055946	Bacillus pumilus strain MB-4	Driking water system	[53]
HM055974	Bacillus simplex	Driking water system	[53]
HM055976	Bacillus simplex	Driking water system	[53]
HM055958	Bacillus sphaericus	Driking water system	[53]
HM055968	Bacillus sphaericus	Driking water system	[53]
HM055959	Bacillus sphaericus	Driking water system	[53]
HM055973	Brevibacillus brevis	Driking water system	[53]
HM055956	Brevundimonas nasdae	Driking water system	[53]
HM055980	Brevundimonas nasdae	Driking water system	[53]
HM055955	Lysinibacillus fusiformis	Driking water system	[53]
HM055963	Lysinibacillus fusiformis	Driking water system	[53]
HM055964	Lysinibacillus fusiformis	Driking water system	[53]
HM055965	Lysinibacillus fusiformis	Driking water system	[53]
HM055969	Lysinibacillus fusiformis	Driking water system	[53]
HM055975	Pseudomonas aeruginosa	Driking water system	[53]
HM055954	Pseudomonas saccharophila	Driking water system	[53]
HM055981	Pseudomonas saccharophila	Driking water system	[53]
KF561879	Bacillus sp. AP5s2-M5c	Ashumet Pond	[54]
KF561874	Brevundimonas sp. AP5s2-K1a	Ashumet Pond	[54]
KF561876	Comamonas sp. AP5s2-M2b	Ashumet Pond	[54]
KF561878	Delftia sp. AP5s2-M5a	Ashumet Pond	[54]
KF561875	Flavobacterium sp. AP5s2-M1ld	Ashumet Pond	[54]
KF561877	Pseudomonas sp. AP5s2-M2lc	Ashumet Pond	[54]
KF561880	Raoultella sp. AP5s2-3blb	Ashumet Pond	[54]
FN565386	Bacillus sp. BAC-SubDo-3	Tssue of S. domuncula	[55]
DQ078999	Bacillus sp. GB02-10/11/15	Hydrothermal sediments and plumes in Guaymas Basin	[4]
DQ079005	Bacillus sp. GB02-12/A/B	Hydrothermal sediments and plumes in Guaymas Basin	[4]
DQ079001	Bacillus sp. GB02-14A	Hydrothermal sediments and plumes in Guaymas Basin	[4]
DQ078995	Bacillus sp. GB02-14B	Hydrothermal sediments and plumes in Guaymas Basin	[4]
DQ079004	Bacillus sp. GB02-14C	Hydrothermal sediments and plumes in Guaymas Basin	[4]
DQ079006	Bacillus sp. GB02-16/18/20	Hydrothermal sediments and plumes in Guaymas Basin	[4]
DQ078998	Bacillus sp. GB02-21B/C	Hydrothermal sediments and plumes in Guaymas Basin	[4]
DQ079010	Bacillus sp. GB02-25	Hydrothermal sediments and plumes in Guaymas Basin	[4]
DQ078997	Bacillus sp. GB02-27	Hydrothermal sediments and plumes in Guaymas Basin	[4]
DQ079002	Bacillus sp. GB02-29	Hydrothermal sediments and plumes in Guaymas Basin	[4]
DQ079008	Bacillus sp. GB02-2A	Hydrothermal sediments and plumes in Guaymas Basin	[4]
DQ079007	Bacillus sp. GB02-30	Hydrothermal sediments and plumes in Guaymas Basin	[4]
DQ079000	Bacillus sp. GB02-31	Hydrothermal sediments and plumes in Guaymas Basin	[4]
DQ079003	Bacillus sp. GB02-39A	Hydrothermal sediments and plumes in Guaymas Basin	[4]
DQ079009	Bacillus sp. GB02-46B	Hydrothermal sediments and plumes in Guaymas Basin	[4]
DQ078996	Bacillus sp. GB02-5/8	Hydrothermal sediments and plumes in Guaymas Basin	[4]
EU004563	Bacillus sp. HM06-01	A deep subsurface oxic-anoxic interface at Molybdenum Mine	[58]
EU004564	Bacillus sp. HM06-02	A deep subsurface oxic-anoxic interface at Molybdenum Mine	[58]
EU004566	Bacillus sp. HM06-04	A deep subsurface oxic-anoxic interface at Molybdenum Mine	[58]
EU004568	Bacillus sp. HM06-06	A deep subsurface oxic-anoxic interface at Molybdenum Mine	[58]
EU004570	Bacillus sp. HM06-08	A deep subsurface oxic-anoxic interface at Molybdenum Mine	[58]
EU004571	Bacillus sp. HM06-09	A deep subsurface oxic-anoxic interface at Molybdenum Mine	[58]
EU004572	Bacillus sp. HM06-10	A deep subsurface oxic-anoxic interface at Molybdenum Mine	[58]
EU525854	Micrococcineae bacterium HM06-11	A deep subsurface oxic-anoxic interface at Molybdenum Mine	[58]
AB008801	Caldimonas manganoxidans strain JCM 10698	Hot spring	[9]
CP001013	Leptothrix cholodnii SP-6 ATCC51168	-	[9]
KC534242	Citreicella manganoxidans strain VSW210	Seawater in a shallow water hydrothermal vent	[56]
AF325446	Erythrobacter sp. MB-16	Marine sediment	[46]
AF325445	Erythrobacter sp. SD-21	Marine sediment	[46]
HE681807	Bacillus sp. BM-2012-R1	Mn-oxide-coated submarine basalt	[59]
HE681809	Bacillus sp. BM-2012-R3	Mn-oxide-coated submarine basalt	[59]
HE681810	Bacillus sp. BM-2012-R4	Mn-oxide-coated submarine basalt	[59]
HE681808	Exiguobacterium sp. BM-2012-R2	Mn-oxide-coated submarine basalt	[59]
EU088257	Halomonas sp. CR35	Seawater	[105]
EU088258	Halomonas sp. CR48	Seawater	[105]
JN684908	Marinobacter sp. MnI7-9	Submarine hydrothermal sediment	[62]
HG932494	Mesorhizobium australicum strain T-G1	acidic and metalliferous uranium mine	[3]
X97691	Pedomicrobium manganicum	Drinking water distribution systems	[111]
GU269549	Pedomicrobium manganicum ATCC 33121	-	[10]
KF366422	Pseudomonas sp. MM1	Hot spring	[10]
X97695	Pedomicrobium sp. ACM 3067	-	[112]
EU979477	Rhodobacter sp. CR07-44	Water sample in estuary	[64]
EU979473	Rhodobacter sp. CR07-5	Water sample in estuary	[64]
EU979476	Rhodobacter sp. CR07-62	Water sample in estuary	[64]
EU979475	Rhodobacter sp. CR07-8	Water sample in estuary	[64]
EU979474	Rhodobacter sp. CR07-97	Water sample in estuary	[64]
EU979479	Shewanella sp. CR07-A1	Water sample in estuary	[64]
EU979478	Shewanella sp. CR07-Gly1	Water sample in estuary	[64]
DQ223017	Roseobacter sp. AzwK-3b	Marine sediment and Seawater	[65]
DQ223021	Roseobacter sp. AzwLept-1c	Marine sediment and Seawater	[66]
DQ223018	Roseobacter sp. UAzPsJAC-1b	Marine sediment and Seawater	[57]
DQ223020	Roseobacter sp. UAzPsK-5	Marine sediment and Seawater	[57]
DQ223019	Sulfitobacter sp. UAzPsJAC-6	Marine sediment and Seawater	[57]
EF532929	Bosea sp. RM1	Bioreactor	[66]
KF356416	Xuhuaishuia manganoxidans strain DY6-4	deep-sea sediments from the Pacific Polymetallic Nodule Province	[68]
DQ286387	Shewanella loihica strain PV-4	-	[67]
AM049177	Pedomicrobium sp. ACM 3067	-	[59]
NR_118836	Aurantimonas manganoxydans strain SI85-9A1	Marine sediment and Seawater	[26,51]
NR_145578	Celeribacter manganoxidans strain DY2-5	deep-sea sediment of a polymetallic nodule	[8,58]
L33975	Leptothrix discophora strain SS-1	-	[60,61]

## Sheet: Table S3
Table S3. Microbial community at the phylum level on the basis of 16S rRNA data.
HKs-Mn	# OTUs	HKs-Fe	# OTUs	HKm	# OTUs	HKd	# OTUs
d__Bacteria;p__Proteobacteria	23833	d__Bacteria;p__Proteobacteria	24575	d__Bacteria;p__Proteobacteria	21703	d__Bacteria;p__Proteobacteria	19520
d__Bacteria;p__Acidobacteriota	7147	d__Bacteria;p__Chloroflexi	7390	d__Bacteria;p__Actinobacteriota	6446	d__Bacteria;p__Actinobacteriota	11094
d__Bacteria;p__Spirochaetota	6306	d__Bacteria;p__Bacteroidota	6339	d__Bacteria;p__Bacteroidota	5169	d__Bacteria;p__Bacteroidota	7475
d__Bacteria;p__Firmicutes	3931	d__Bacteria;p__Actinobacteriota	4346	d__Bacteria;p__Chloroflexi	2446	d__Bacteria;p__Patescibacteria	6164
d__Bacteria;p__Desulfobacterota	3448	d__Bacteria;p__Cyanobacteria	4302	d__Bacteria;p__Acidobacteriota	2366	d__Bacteria;p__Firmicutes	1742
d__Bacteria;p__Chloroflexi	2892	d__Bacteria;p__Acidobacteriota	3169	d__Bacteria;p__Firmicutes	1365	d__Bacteria;p__Cyanobacteria	1140
d__Bacteria;p__Actinobacteriota	2375	d__Bacteria;p__Deinococcota	2596	d__Bacteria;p__Planctomycetota	992	d__Bacteria;p__Bdellovibrionota	823
d__Bacteria;p__TA06	1691	d__Bacteria;p__Patescibacteria	2357	d__Bacteria;p__Bdellovibrionota	956	d__Bacteria;p__Acidobacteriota	674
d__Bacteria;p__Bacteroidota	1397	d__Archaea;p__Crenarchaeota	2207	d__Bacteria;p__Verrucomicrobiota	551	d__Bacteria;p__Chloroflexi	266
d__Bacteria;p__Nitrospirota	1364	d__Bacteria;p__Firmicutes	1605	d__Bacteria;p__Myxococcota	488	d__Bacteria;__	240
d__Bacteria;p__NKB15	1329	d__Bacteria;p__MBNT15	1579	d__Bacteria;p__Armatimonadota	408	d__Bacteria;p__Abditibacteriota	170
d__Bacteria;p__Campilobacterota	1081	d__Bacteria;p__Spirochaetota	923	d__Bacteria;p__Entotheonellaeota	369	d__Bacteria;p__Gemmatimonadota	146
d__Bacteria;__	964	d__Bacteria;p__Desulfobacterota	874	d__Bacteria;p__Gemmatimonadota	323	d__Bacteria;p__Deinococcota	131
d__Bacteria;p__Gemmatimonadota	835	d__Bacteria;p__Planctomycetota	797	d__Bacteria;p__Cyanobacteria	270	d__Bacteria;p__Verrucomicrobiota	126
d__Bacteria;p__Marinimicrobia_(SAR406_clade)	679	d__Bacteria;p__Nitrospirota	523	d__Bacteria;p__Patescibacteria	247	d__Bacteria;p__Planctomycetota	112
d__Bacteria;p__Deinococcota	669	d__Bacteria;p__Gemmatimonadota	466	d__Bacteria;__	169	d__Bacteria;p__Desulfobacterota	109
d__Bacteria;p__Patescibacteria	608	d__Bacteria;p__Zixibacteria	368	d__Archaea;p__Crenarchaeota	168	d__Bacteria;p__NB1-j	63
d__Bacteria;p__Verrucomicrobiota	607	d__Bacteria;p__Methylomirabilota	309	d__Bacteria;p__Desulfobacterota	131	d__Bacteria;p__Myxococcota	56
d__Bacteria;p__MBNT15	504	d__Bacteria;p__Verrucomicrobiota	251	d__Bacteria;p__NB1-j	93	d__Bacteria;p__Methylomirabilota	39
d__Bacteria;p__Planctomycetota	451	d__Bacteria;__	240	d__Bacteria;p__Nitrospirota	87	d__Bacteria;p__RCP2-54	26
d__Bacteria;p__Cyanobacteria	435	d__Bacteria;p__Bdellovibrionota	228	d__Bacteria;p__RCP2-54	78	d__Archaea;p__Crenarchaeota	25
d__Bacteria;p__Sva0485	203	d__Bacteria;p__Myxococcota	223	d__Bacteria;p__Latescibacterota	71	Unassigned;__	23
d__Bacteria;p__Myxococcota	197	d__Bacteria;p__Armatimonadota	155	d__Archaea;p__Thermoplasmatota	55	d__Bacteria;p__Proteobacteria;c__Alphaproteobacteria	12380
d__Bacteria;p__Armatimonadota	195	d__Bacteria;p__NB1-j	139	d__Bacteria;p__MBNT15	49	d__Bacteria;p__Actinobacteriota;c__Actinobacteria	10049
d__Bacteria;p__Latescibacterota	176	d__Archaea;p__Aenigmarchaeota	51	d__Bacteria;p__Dependentiae	25	d__Bacteria;p__Bacteroidota;c__Bacteroidia	7309
d__Archaea;p__Nanoarchaeota	173	d__Bacteria;p__Deferribacterota	51	d__Bacteria;p__Methylomirabilota	25	d__Bacteria;p__Proteobacteria;c__Gammaproteobacteria	7140
d__Archaea;p__Crenarchaeota	169	d__Bacteria;p__DTB120	45	d__Bacteria;p__Dadabacteria	11	d__Bacteria;p__Patescibacteria;c__Parcubacteria	4092
d__Bacteria;p__Zixibacteria	136	d__Bacteria;p__Latescibacterota	35	d__Archaea;p__Nanoarchaeota	10	d__Bacteria;p__Patescibacteria;c__Saccharimonadia	2072
d__Bacteria;p__Sumerlaeota	120	d__Bacteria;p__Dadabacteria	34	d__Bacteria;p__Proteobacteria;c__Alphaproteobacteria	13239	d__Bacteria;p__Firmicutes;c__Bacilli	1734
d__Bacteria;p__Bdellovibrionota	106	d__Bacteria;p__Sumerlaeota	33	d__Bacteria;p__Proteobacteria;c__Gammaproteobacteria	8464	d__Bacteria;p__Cyanobacteria;c__Sericytochromatia	788
d__Bacteria;p__NB1-j	81	d__Bacteria;p__Nitrospinota	20	d__Bacteria;p__Bacteroidota;c__Bacteroidia	4816	d__Bacteria;p__Bdellovibrionota;c__Bdellovibrionia	779
d__Bacteria;p__Deferribacterota	71	d__Bacteria;p__GN01	19	d__Bacteria;p__Actinobacteriota;c__Actinobacteria	3628	d__Bacteria;p__Actinobacteriota;c__Acidimicrobiia	541
d__Bacteria;p__Methylomirabilota	55	d__Bacteria;p__WS1	19	d__Bacteria;p__Chloroflexi;c__Anaerolineae	1854	d__Bacteria;p__Acidobacteriota;c__Blastocatellia	540
d__Bacteria;p__Elusimicrobiota	54	d__Archaea;p__Nanoarchaeota	15	d__Bacteria;p__Actinobacteriota;c__Acidimicrobiia	1390	d__Bacteria;p__Actinobacteriota;c__Thermoleophilia	504
d__Bacteria;p__WS1	49	d__Bacteria;p__Abditibacteriota	14	d__Bacteria;p__Actinobacteriota;c__Thermoleophilia	1278	d__Bacteria;p__Cyanobacteria;c__Cyanobacteriia	341
d__Bacteria;p__Dependentiae	46	d__Bacteria;p__Elusimicrobiota	14	d__Bacteria;p__Acidobacteriota;c__Blastocatellia	1096	d__Bacteria;__;__	240
d__Bacteria;p__SAR324_clade(Marine_group_B)	44	d__Bacteria;p__LCP-89	10	d__Bacteria;p__Bdellovibrionota;c__Bdellovibrionia	931	d__Bacteria;p__Abditibacteriota;c__Abditibacteria	170
d__Bacteria;p__CK-2C2-2	28	d__Bacteria;p__TA06	5	d__Bacteria;p__Acidobacteriota;c__Vicinamibacteria	751	d__Bacteria;p__Bacteroidota;c__Kapabacteria	166
d__Bacteria;p__PAUC34f	28	d__Bacteria;p__RCP2-54	4	d__Bacteria;p__Planctomycetota;c__Planctomycetes	736	d__Bacteria;p__Gemmatimonadota;c__Gemmatimonadetes	146
d__Bacteria;p__Abditibacteriota	13	d__Bacteria;p__Proteobacteria;c__Gammaproteobacteria	16158	d__Bacteria;p__Firmicutes;c__Clostridia	724	d__Bacteria;p__Deinococcota;c__Deinococci	131
d__Bacteria;p__FCPU426	8	d__Bacteria;p__Proteobacteria;c__Alphaproteobacteria	8324	d__Bacteria;p__Firmicutes;c__Bacilli	583	d__Bacteria;p__Planctomycetota;c__Planctomycetes	112
d__Bacteria;p__Hydrogenedentes	8	d__Bacteria;p__Cyanobacteria;c__Cyanobacteriia	4258	d__Bacteria;p__Verrucomicrobiota;c__Verrucomicrobiae	451	d__Bacteria;p__Desulfobacterota;c__uncultured	109
d__Archaea;p__Micrarchaeota	5	d__Bacteria;p__Bacteroidota;c__Bacteroidia	3189	d__Bacteria;p__Chloroflexi;c__KD4-96	375	d__Bacteria;p__Acidobacteriota;c__Vicinamibacteria	96
d__Bacteria;p__Proteobacteria;c__Gammaproteobacteria	20152	d__Bacteria;p__Deinococcota;c__Deinococci	2596	d__Bacteria;p__Entotheonellaeota;c__Entotheonellia	369	d__Bacteria;p__Chloroflexi;c__Anaerolineae	94
d__Bacteria;p__Acidobacteriota;c__Thermoanaerobaculia	6436	d__Bacteria;p__Chloroflexi;c__Anaerolineae	2484	d__Bacteria;p__Myxococcota;c__Myxococcia	347	d__Bacteria;p__Chloroflexi;c__Chloroflexia	82
d__Bacteria;p__Spirochaetota;c__Spirochaetia	3840	d__Bacteria;p__Actinobacteriota;c__Actinobacteria	2394	d__Bacteria;p__Bacteroidota;c__Kapabacteria	275	d__Bacteria;p__Verrucomicrobiota;c__Chlamydiae	79
d__Bacteria;p__Proteobacteria;c__Alphaproteobacteria	3567	d__Bacteria;p__Bacteroidota;c__Ignavibacteria	2389	d__Bacteria;p__Gemmatimonadota;c__Gemmatimonadetes	257	d__Bacteria;p__NB1-j;c__NB1-j	63
d__Bacteria;p__Spirochaetota;c__Leptospirae	2466	d__Archaea;p__Crenarchaeota;c__Nitrososphaeria	2202	d__Bacteria;p__Cyanobacteria;c__Cyanobacteriia	234	d__Bacteria;p__Chloroflexi;c__KD4-96	57
d__Bacteria;p__Firmicutes;c__Desulfotomaculia	2008	d__Bacteria;p__Patescibacteria;c__Parcubacteria	2032	d__Bacteria;p__Patescibacteria;c__Saccharimonadia	225	d__Bacteria;p__Verrucomicrobiota;c__Verrucomicrobiae	47
d__Bacteria;p__Chloroflexi;c__Anaerolineae	1857	d__Bacteria;p__Chloroflexi;c__TK10	2001	d__Bacteria;p__Acidobacteriota;c__Acidobacteriae	192	d__Bacteria;p__Bdellovibrionota;c__Oligoflexia	44
d__Bacteria;p__TA06;c__TA06	1691	d__Bacteria;p__Chloroflexi;c__Chloroflexia	1944	d__Bacteria;__;__	169	d__Bacteria;p__Methylomirabilota;c__Methylomirabilia	39
d__Bacteria;p__NKB15;c__NKB15	1329	d__Bacteria;p__MBNT15;c__MBNT15	1579	d__Archaea;p__Crenarchaeota;c__Nitrososphaeria	168	d__Bacteria;p__Acidobacteriota;c__Acidobacteriae	38
d__Bacteria;p__Desulfobacterota;c__Desulfomonilia	1265	d__Bacteria;p__Acidobacteriota;c__Thermoanaerobaculia	1215	d__Bacteria;p__Acidobacteriota;c__Holophagae	168	d__Bacteria;p__Myxococcota;c__Polyangia	31
d__Bacteria;p__Campilobacterota;c__Campylobacteria	1081	d__Bacteria;p__Actinobacteriota;c__Thermoleophilia	1083	d__Bacteria;p__Planctomycetota;c__Phycisphaerae	160	d__Bacteria;p__RCP2-54;c__RCP2-54	26
d__Bacteria;p__Desulfobacterota;c__Desulfobulbia	1077	d__Bacteria;p__Firmicutes;c__Incertae_Sedis	1012	d__Bacteria;p__Armatimonadota;c__Chthonomonadetes	154	d__Archaea;p__Crenarchaeota;c__Nitrososphaeria	25
d__Bacteria;p__Nitrospirota;c__Thermodesulfovibrionia	1025	d__Bacteria;p__Acidobacteriota;c__Blastocatellia	917	d__Bacteria;p__Actinobacteriota;c__MB-A2-108	150	Unassigned;__;__	23
d__Bacteria;__;__	964	d__Bacteria;p__Spirochaetota;c__Leptospirae	756	d__Bacteria;p__Armatimonadota;c__Fimbriimonadia	146	d__Bacteria;p__Chloroflexi;c__JG30-KF-CM66	17
d__Bacteria;p__Firmicutes;c__Incertae_Sedis	881	d__Bacteria;p__Chloroflexi;c__JG30-KF-CM66	577	d__Bacteria;p__Chloroflexi;c__Dehalococcoidia	111	d__Bacteria;p__Chloroflexi;c__Dehalococcoidia	16
d__Bacteria;p__Actinobacteriota;c__RBG-16-55-12	869	d__Bacteria;p__Bacteroidota;c__Kryptonia	527	d__Bacteria;p__Armatimonadota;c__uncultured	108	d__Bacteria;p__Myxococcota;c__bacteriap25	15
d__Bacteria;p__Marinimicrobia_(SAR406_clade);c__Marinimicrobia_(SAR406_clade)	679	d__Bacteria;p__Acidobacteriota;c__Vicinamibacteria	484	d__Bacteria;p__Myxococcota;c__Polyangia	99	d__Bacteria;p__Cyanobacteria;c__Vampirivibrionia	11
d__Bacteria;p__Gemmatimonadota;c__BD2-11_terrestrial_group	677	d__Bacteria;p__Planctomycetota;c__Planctomycetes	417	d__Bacteria;p__Planctomycetota;c__OM190	96	d__Bacteria;p__Myxococcota;c__Myxococcia	10
d__Bacteria;p__Deinococcota;c__Deinococci	669	d__Bacteria;p__Acidobacteriota;c__Acidobacteriae	411	d__Bacteria;p__NB1-j;c__NB1-j	93	d__Bacteria;p__Firmicutes;c__Incertae_Sedis	8
d__Bacteria;p__Bacteroidota;c__Bacteroidia	652	d__Bacteria;p__Gemmatimonadota;c__Gemmatimonadetes	411	d__Bacteria;p__Nitrospirota;c__Nitrospiria	87	d__Bacteria;p__Proteobacteria;c__Alphaproteobacteria;o__Caulobacterales	7464
d__Bacteria;p__Actinobacteriota;c__Actinobacteria	631	d__Bacteria;p__Zixibacteria;c__Zixibacteria	368	d__Bacteria;p__Verrucomicrobiota;c__Chlamydiae	87	d__Bacteria;p__Bacteroidota;c__Bacteroidia;o__Sphingobacteriales	6586
d__Bacteria;p__Bacteroidota;c__Ignavibacteria	603	d__Bacteria;p__Actinobacteriota;c__Acidimicrobiia	343	d__Bacteria;p__Acidobacteriota;c__Thermoanaerobaculia	83	d__Bacteria;p__Actinobacteriota;c__Actinobacteria;o__Micrococcales	6184
d__Bacteria;p__Firmicutes;c__Bacilli	597	d__Bacteria;p__Methylomirabilota;c__Methylomirabilia	309	d__Bacteria;p__RCP2-54;c__RCP2-54	78	d__Bacteria;p__Proteobacteria;c__Gammaproteobacteria;o__Burkholderiales	5765
d__Bacteria;p__Actinobacteriota;c__Thermoleophilia	563	d__Bacteria;p__Desulfobacterota;c__Desulfuromonadia	306	d__Bacteria;p__Acidobacteriota;c__Subgroup_5	69	d__Bacteria;p__Patescibacteria;c__Parcubacteria;o__Candidatus_Kaiserbacteria	4092
d__Bacteria;p__Desulfobacterota;c__Desulfarculia	563	d__Bacteria;p__Nitrospirota;c__Nitrospiria	263	d__Bacteria;p__Desulfobacterota;c__uncultured	69	d__Bacteria;p__Actinobacteriota;c__Actinobacteria;o__Propionibacteriales	2416
d__Bacteria;p__MBNT15;c__MBNT15	504	d__Bacteria;p__Actinobacteriota;c__Coriobacteriia	261	d__Bacteria;p__Chloroflexi;c__Chloroflexia	66	d__Bacteria;p__Proteobacteria;c__Alphaproteobacteria;o__Rhizobiales	2306
d__Bacteria;p__Acidobacteriota;c__Acidobacteriae	485	d__Bacteria;p__Nitrospirota;c__Thermodesulfovibrionia	260	d__Bacteria;p__Desulfobacterota;c__Desulfuromonadia	62	d__Bacteria;p__Proteobacteria;c__Alphaproteobacteria;o__Sphingomonadales	2098
d__Bacteria;p__Chloroflexi;c__Dehalococcoidia	473	d__Bacteria;p__Desulfobacterota;c__Desulfomonilia	245	d__Archaea;p__Thermoplasmatota;c__Thermoplasmata	55	d__Bacteria;p__Patescibacteria;c__Saccharimonadia;o__Saccharimonadales	2072
d__Bacteria;p__Patescibacteria;c__Parcubacteria	442	d__Bacteria;__;__	240	d__Bacteria;p__Firmicutes;c__Desulfitobacteriia	51	d__Bacteria;p__Firmicutes;c__Bacilli;o__Bacillales	1734
d__Bacteria;p__Chloroflexi;c__Chloroflexia	421	d__Bacteria;p__Planctomycetota;c__OM190	237	d__Bacteria;p__MBNT15;c__MBNT15	49	d__Bacteria;p__Actinobacteriota;c__Actinobacteria;o__Corynebacteriales	1237
d__Bacteria;p__Verrucomicrobiota;c__Omnitrophia	418	d__Bacteria;p__Bdellovibrionota;c__Bdellovibrionia	228	d__Bacteria;p__Bacteroidota;c__SJA-28	48	d__Bacteria;p__Proteobacteria;c__Gammaproteobacteria;o__Pseudomonadales	874
d__Bacteria;p__Cyanobacteria;c__Cyanobacteriia	382	d__Bacteria;p__Myxococcota;c__Polyangia	223	d__Bacteria;p__Gemmatimonadota;c__Longimicrobia	44	d__Bacteria;p__Cyanobacteria;c__Sericytochromatia;o__Sericytochromatia	788
d__Bacteria;p__Nitrospirota;c__4-29-1	311	d__Bacteria;p__Firmicutes;c__Symbiobacteriia	217	d__Bacteria;p__Myxococcota;c__bacteriap25	42	d__Bacteria;p__Bacteroidota;c__Bacteroidia;o__Cytophagales	618
d__Bacteria;p__Planctomycetota;c__Planctomycetes	292	d__Bacteria;p__Chloroflexi;c__KD4-96	185	d__Bacteria;p__Latescibacterota;c__Latescibacterota	37	d__Bacteria;p__Bdellovibrionota;c__Bdellovibrionia;o__Bdellovibrionales	606
d__Bacteria;p__Desulfobacterota;c__Syntrophobacteria	248	d__Bacteria;p__Spirochaetota;c__Spirochaetia	167	d__Bacteria;p__Cyanobacteria;c__Sericytochromatia	36	d__Bacteria;p__Actinobacteriota;c__Thermoleophilia;o__Gaiellales	403
d__Bacteria;p__Firmicutes;c__Clostridia	239	d__Bacteria;p__Firmicutes;c__Clostridia	164	d__Bacteria;p__Latescibacterota;c__Latescibacteria	34	d__Bacteria;p__Acidobacteriota;c__Blastocatellia;o__11-24	392
d__Bacteria;p__Sva0485;c__Sva0485	203	d__Bacteria;p__Armatimonadota;c__uncultured	155	d__Bacteria;p__Chloroflexi;c__TK10	26	d__Bacteria;p__Actinobacteriota;c__Acidimicrobiia;o__Microtrichales	354
d__Bacteria;p__Myxococcota;c__Polyangia	197	d__Bacteria;p__Desulfobacterota;c__Desulfovibrionia	154	d__Bacteria;p__Bdellovibrionota;c__Oligoflexia	25	d__Bacteria;p__Cyanobacteria;c__Cyanobacteriia;o__Chloroplast	341
d__Bacteria;p__Actinobacteriota;c__Coriobacteriia	190	d__Bacteria;p__Firmicutes;c__Bacilli	154	d__Bacteria;p__Dependentiae;c__Babeliae	25	d__Bacteria;p__Proteobacteria;c__Gammaproteobacteria;o__Xanthomonadales	276
d__Bacteria;p__Latescibacterota;c__Latescibacterota	176	d__Bacteria;p__Patescibacteria;c__Saccharimonadia	149	d__Bacteria;p__Methylomirabilota;c__Methylomirabilia	25	d__Bacteria;__;__;__	240
d__Archaea;p__Nanoarchaeota;c__Nanoarchaeia	173	d__Bacteria;p__Acidobacteriota;c__GBS-L1-B05	142	d__Bacteria;p__Bacteroidota;c__Rhodothermia	24	d__Bacteria;p__Proteobacteria;c__Alphaproteobacteria;o__Azospirillales	220
d__Bacteria;p__Verrucomicrobiota;c__Chlamydiae	153	d__Bacteria;p__Actinobacteriota;c__MB-A2-108	140	d__Bacteria;p__Gemmatimonadota;c__S0134_terrestrial_group	22	d__Bacteria;p__Bdellovibrionota;c__Bdellovibrionia;o__Bacteriovoracales	173
d__Bacteria;p__Armatimonadota;c__Chthonomonadetes	152	d__Bacteria;p__Bacteroidota;c__Rhodothermia	140	d__Bacteria;p__Chloroflexi;c__Gitt-GS-136	14	d__Bacteria;p__Abditibacteriota;c__Abditibacteria;o__Abditibacteriales	170
d__Bacteria;p__Gemmatimonadota;c__Gemmatimonadetes	148	d__Bacteria;p__NB1-j;c__NB1-j	139	d__Bacteria;p__Verrucomicrobiota;c__Omnitrophia	13	d__Bacteria;p__Bacteroidota;c__Kapabacteria;o__Kapabacteriales	166
d__Bacteria;p__Planctomycetota;c__Phycisphaerae	145	d__Bacteria;p__Planctomycetota;c__Phycisphaerae	126	d__Bacteria;p__Dadabacteria;c__Dadabacteriia	11	d__Bacteria;p__Gemmatimonadota;c__Gemmatimonadetes;o__Gemmatimonadales	146
d__Bacteria;p__Acidobacteriota;c__Vicinamibacteria	143	d__Bacteria;p__Verrucomicrobiota;c__Omnitrophia	111	d__Archaea;p__Nanoarchaeota;c__Nanoarchaeia	10	d__Bacteria;p__Deinococcota;c__Deinococci;o__Deinococcales	131
d__Bacteria;p__Zixibacteria;c__Zixibacteria	136	d__Bacteria;p__Patescibacteria;c__Gracilibacteria	100	d__Bacteria;p__Patescibacteria;c__Microgenomatia	8	d__Bacteria;p__Actinobacteriota;c__Actinobacteria;o__Pseudonocardiales	121
d__Bacteria;p__Bacteroidota;c__Kapabacteria	129	d__Bacteria;p__Proteobacteria;c__Zetaproteobacteria	93	d__Bacteria;p__Acidobacteriota;c__Subgroup_18	7	d__Bacteria;p__Actinobacteriota;c__Acidimicrobiia;o__uncultured	120
d__Bacteria;p__Sumerlaeota;c__Sumerlaeia	120	d__Bacteria;p__Verrucomicrobiota;c__Chlamydiae	88	d__Bacteria;p__Firmicutes;__	7	d__Bacteria;p__Desulfobacterota;c__uncultured;o__uncultured	109
d__Bacteria;p__Proteobacteria;c__Zetaproteobacteria	114	d__Bacteria;p__Bacteroidota;c__Kapabacteria	77	d__Bacteria;p__Patescibacteria;c__ABY1	7	d__Bacteria;p__Bacteroidota;c__Bacteroidia;o__Chitinophagales	105
d__Bacteria;p__Desulfobacterota;c__Desulfovibrionia	111	d__Bacteria;p__Desulfobacterota;c__Desulfobacteria	74	d__Bacteria;p__Patescibacteria;c__Parcubacteria	7	d__Bacteria;p__Proteobacteria;c__Alphaproteobacteria;o__Acetobacterales	104
d__Bacteria;p__Firmicutes;c__Desulfitobacteriia	109	d__Bacteria;p__Desulfobacterota;c__Desulfarculia	71	d__Bacteria;p__Bacteroidota;c__Kryptonia	6	d__Bacteria;p__Acidobacteriota;c__Blastocatellia;o__Pyrinomonadales	102
d__Archaea;p__Crenarchaeota;c__Nitrososphaeria	108	d__Bacteria;p__Chloroflexi;c__Dehalococcoidia	70	d__Bacteria;p__Proteobacteria;c__Alphaproteobacteria;o__Caulobacterales	5715	d__Bacteria;p__Actinobacteriota;c__Thermoleophilia;o__Solirubrobacterales	101
d__Bacteria;p__Bdellovibrionota;c__Bdellovibrionia	103	d__Bacteria;p__Actinobacteriota;c__WCHB1-81	53	d__Bacteria;p__Proteobacteria;c__Gammaproteobacteria;o__Burkholderiales	5473	d__Bacteria;p__Acidobacteriota;c__Vicinamibacteria;o__Vicinamibacterales	96
d__Bacteria;p__Actinobacteriota;c__Acidimicrobiia	88	d__Bacteria;p__Chloroflexi;c__SHA-26	53	d__Bacteria;p__Proteobacteria;c__Alphaproteobacteria;o__Sphingomonadales	4083	d__Bacteria;p__Actinobacteriota;c__Actinobacteria;o__Frankiales	91
d__Bacteria;p__NB1-j;c__NB1-j	81	d__Bacteria;p__Verrucomicrobiota;c__Verrucomicrobiae	52	d__Bacteria;p__Bacteroidota;c__Bacteroidia;o__Sphingobacteriales	2727	d__Bacteria;p__Proteobacteria;c__Alphaproteobacteria;o__Rhodobacterales	82
d__Bacteria;p__Deferribacterota;c__Deferribacteres	71	d__Archaea;p__Aenigmarchaeota;c__Aenigmarchaeia	51	d__Bacteria;p__Proteobacteria;c__Alphaproteobacteria;o__Rhizobiales	2653	d__Bacteria;p__Verrucomicrobiota;c__Chlamydiae;o__Chlamydiales	79
d__Bacteria;p__Acidobacteriota;c__Holophagae	65	d__Bacteria;p__Deferribacterota;c__Deferribacteres	51	d__Bacteria;p__Actinobacteriota;c__Actinobacteria;o__Micrococcales	2250	d__Bacteria;p__Planctomycetota;c__Planctomycetes;o__Pirellulales	78
d__Bacteria;p__Desulfobacterota;c__Syntrophia	62	d__Bacteria;p__DTB120;c__DTB120	45	d__Bacteria;p__Chloroflexi;c__Anaerolineae;o__SBR1031	1566	d__Bacteria;p__Chloroflexi;c__Anaerolineae;o__SBR1031	73
d__Archaea;p__Crenarchaeota;c__Bathyarchaeia	61	d__Bacteria;p__Cyanobacteria;c__Sericytochromatia	44	d__Bacteria;p__Bacteroidota;c__Bacteroidia;o__Cytophagales	1287	d__Bacteria;p__Chloroflexi;c__Chloroflexia;o__Thermomicrobiales	71
d__Bacteria;p__Methylomirabilota;c__Methylomirabilia	55	d__Bacteria;p__Actinobacteriota;c__Rubrobacteria	43	d__Bacteria;p__Actinobacteriota;c__Actinobacteria;o__Propionibacteriales	999	d__Bacteria;p__Actinobacteriota;c__Acidimicrobiia;o__Actinomarinales	67
d__Bacteria;p__Cyanobacteria;c__Sericytochromatia	53	d__Bacteria;p__Gemmatimonadota;c__BD2-11_terrestrial_group	42	d__Bacteria;p__Actinobacteriota;c__Thermoleophilia;o__Gaiellales	865	d__Bacteria;p__Proteobacteria;c__Alphaproteobacteria;o__Dongiales	64
d__Bacteria;p__Chloroflexi;c__JG30-KF-CM66	50	d__Bacteria;p__Patescibacteria;c__WWE3	38	d__Bacteria;p__Actinobacteriota;c__Acidimicrobiia;o__Microtrichales	753	d__Bacteria;p__NB1-j;c__NB1-j;o__NB1-j	63
d__Bacteria;p__WS1;c__WS1	49	d__Bacteria;p__Latescibacterota;c__Latescibacterota	35	d__Bacteria;p__Proteobacteria;c__Gammaproteobacteria;o__Pseudomonadales	748	d__Bacteria;p__Chloroflexi;c__KD4-96;o__KD4-96	57
d__Bacteria;p__Dependentiae;c__Babeliae	46	d__Bacteria;p__Dadabacteria;c__Dadabacteriia	34	d__Bacteria;p__Proteobacteria;c__Gammaproteobacteria;o__Xanthomonadales	657	d__Bacteria;p__Proteobacteria;c__Gammaproteobacteria;o__CCD24	53
d__Bacteria;p__Desulfobacterota;c__Desulfobacteria	46	d__Bacteria;p__Sumerlaeota;c__Sumerlaeia	33	d__Bacteria;p__Proteobacteria;c__Gammaproteobacteria;o__CCD24	641	d__Bacteria;p__Acidobacteriota;c__Blastocatellia;o__Blastocatellales	46
d__Bacteria;p__Patescibacteria;c__ABY1	45	d__Bacteria;p__Chloroflexi;c__NLS2-31	30	d__Bacteria;p__Bacteroidota;c__Bacteroidia;o__Chitinophagales	619	d__Bacteria;p__Bdellovibrionota;c__Oligoflexia;o__0319-6G20	44
d__Bacteria;p__Desulfobacterota;c__uncultured	44	d__Bacteria;p__Firmicutes;c__Thermoanaerobacteria	30	d__Bacteria;p__Acidobacteriota;c__Vicinamibacteria;o__Vicinamibacterales	593	d__Bacteria;p__Proteobacteria;c__Gammaproteobacteria;o__Steroidobacterales	41
d__Bacteria;p__SAR324_clade(Marine_group_B);c__SAR324_clade(Marine_group_B)	44	d__Bacteria;p__Actinobacteriota;c__RBG-16-55-12	29	d__Bacteria;p__Bdellovibrionota;c__Bdellovibrionia;o__Bacteriovoracales	562	d__Bacteria;p__Methylomirabilota;c__Methylomirabilia;o__Rokubacteriales	39
d__Bacteria;p__Elusimicrobiota;c__Endomicrobia	41	d__Bacteria;p__Chloroflexi;c__Ktedonobacteria	28	d__Bacteria;p__Planctomycetota;c__Planctomycetes;o__Gemmatales	473	d__Bacteria;p__Verrucomicrobiota;c__Verrucomicrobiae;o__Verrucomicrobiales	39
d__Bacteria;p__Firmicutes;c__D8A-2	39	d__Bacteria;p__Firmicutes;__	28	d__Bacteria;p__Acidobacteriota;c__Blastocatellia;o__11-24	427	d__Bacteria;p__Proteobacteria;c__Gammaproteobacteria;o__Oceanospirillales	35
d__Bacteria;p__Chloroflexi;c__KD4-96	37	d__Bacteria;p__Desulfobacterota;c__uncultured	24	d__Bacteria;p__Acidobacteriota;c__Blastocatellia;o__Pyrinomonadales	414	d__Bacteria;p__Proteobacteria;c__Gammaproteobacteria;__	32
d__Bacteria;p__Verrucomicrobiota;c__Verrucomicrobiae	36	d__Bacteria;p__Patescibacteria;c__ABY1	20	d__Bacteria;p__Actinobacteriota;c__Thermoleophilia;o__Solirubrobacterales	413	d__Bacteria;p__Myxococcota;c__Polyangia;o__Polyangiales	31
d__Bacteria;p__Actinobacteriota;c__WCHB1-81	34	d__Bacteria;p__GN01;c__GN01	19	d__Bacteria;p__Chloroflexi;c__KD4-96;o__KD4-96	375	d__Bacteria;p__Proteobacteria;c__Alphaproteobacteria;o__Rickettsiales	27
d__Bacteria;p__Armatimonadota;c__uncultured	34	d__Bacteria;p__WS1;c__WS1	19	d__Bacteria;p__Bdellovibrionota;c__Bdellovibrionia;o__Bdellovibrionales	369	d__Bacteria;p__Proteobacteria;c__Gammaproteobacteria;o__PLTA13	26
d__Bacteria;p__Chloroflexi;c__TK10	32	d__Bacteria;p__Chloroflexi;c__OLB14	18	d__Bacteria;p__Entotheonellaeota;c__Entotheonellia;o__Entotheonellales	369	d__Bacteria;p__RCP2-54;c__RCP2-54;o__RCP2-54	26
d__Bacteria;p__Desulfobacterota;c__Desulfuromonadia	32	d__Bacteria;p__Patescibacteria;c__uncultured	18	d__Bacteria;p__Myxococcota;c__Myxococcia;o__Myxococcales	347	d__Archaea;p__Crenarchaeota;c__Nitrososphaeria;o__Nitrosopumilales	25
d__Bacteria;p__Patescibacteria;c__Microgenomatia	31	d__Bacteria;p__Bacteroidota;c__SJA-28	17	d__Bacteria;p__Firmicutes;c__Clostridia;o__Clostridiales	325	d__Bacteria;p__Acidobacteriota;c__Acidobacteriae;o__Bryobacterales	24
d__Bacteria;p__Patescibacteria;c__Gracilibacteria	30	d__Bacteria;p__Planctomycetota;c__vadinHA49	17	d__Bacteria;p__Firmicutes;c__Bacilli;o__Bacillales	308	Unassigned;__;__;__	23
d__Bacteria;p__CK-2C2-2;c__CK-2C2-2	28	d__Archaea;p__Nanoarchaeota;c__Nanoarchaeia	15	d__Bacteria;p__Verrucomicrobiota;c__Verrucomicrobiae;o__Pedosphaerales	307	d__Bacteria;p__Proteobacteria;c__Gammaproteobacteria;o__Acidiferrobacterales	20
d__Bacteria;p__Nitrospirota;c__Nitrospiria	28	d__Bacteria;p__Abditibacteriota;c__Abditibacteria	14	d__Bacteria;p__Actinobacteriota;c__Acidimicrobiia;o__Actinomarinales	292	d__Bacteria;p__Planctomycetota;c__Planctomycetes;o__Gemmatales	18
d__Bacteria;p__PAUC34f;c__PAUC34f	28	d__Bacteria;p__Elusimicrobiota;c__Elusimicrobia	14	d__Bacteria;p__Bacteroidota;c__Kapabacteria;o__Kapabacteriales	275	d__Bacteria;p__Proteobacteria;c__Gammaproteobacteria;o__Coxiellales	18
d__Bacteria;p__Patescibacteria;c__Saccharimonadia	27	d__Bacteria;p__Gemmatimonadota;c__Longimicrobia	13	d__Bacteria;p__Firmicutes;c__Clostridia;o__Peptostreptococcales-Tissierellales	275	d__Bacteria;p__Chloroflexi;c__JG30-KF-CM66;o__JG30-KF-CM66	17
d__Bacteria;p__Firmicutes;c__Negativicutes	26	d__Bacteria;p__Nitrospinota;c__P9X2b3D02	11	d__Bacteria;p__Proteobacteria;c__Gammaproteobacteria;o__Acidiferrobacterales	271	d__Bacteria;p__Chloroflexi;c__Dehalococcoidia;o__S085	16
d__Bacteria;p__Patescibacteria;c__Dojkabacteria	25	d__Bacteria;p__LCP-89;c__LCP-89	10	d__Bacteria;p__Gemmatimonadota;c__Gemmatimonadetes;o__Gemmatimonadales	257	d__Bacteria;p__Planctomycetota;c__Planctomycetes;o__Isosphaerales	16
d__Bacteria;p__Firmicutes;c__Symbiobacteriia	20	d__Bacteria;p__Nitrospinota;c__Nitrospinia	9	d__Bacteria;p__Acidobacteriota;c__Blastocatellia;o__Blastocatellales	255	d__Bacteria;p__Myxococcota;c__bacteriap25;o__bacteriap25	15
d__Bacteria;p__Acidobacteriota;c__Blastocatellia	18	d__Archaea;p__Crenarchaeota;c__Bathyarchaeia	5	d__Bacteria;p__Planctomycetota;c__Planctomycetes;o__Pirellulales	246	d__Bacteria;p__Proteobacteria;c__Alphaproteobacteria;o__Tistrellales	15
d__Bacteria;p__Planctomycetota;c__BD7-11	14	d__Bacteria;p__TA06;c__TA06	5	d__Bacteria;p__Proteobacteria;c__Alphaproteobacteria;o__Dongiales	236	d__Bacteria;p__Acidobacteriota;c__Acidobacteriae;o__Subgroup_2	14
d__Bacteria;p__Abditibacteriota;c__Abditibacteria	13	d__Bacteria;p__RCP2-54;c__RCP2-54	4	d__Bacteria;p__Cyanobacteria;c__Cyanobacteriia;o__Chloroplast	234	d__Bacteria;p__Chloroflexi;c__Anaerolineae;o__Caldilineales	13
d__Bacteria;p__Bacteroidota;c__Rhodothermia	13	d__Bacteria;p__Proteobacteria;c__Gammaproteobacteria;o__Pseudomonadales	7135	d__Bacteria;p__Patescibacteria;c__Saccharimonadia;o__Saccharimonadales	225	d__Bacteria;p__Chloroflexi;c__Chloroflexia;o__Chloroflexales	11
d__Bacteria;p__Chloroflexi;__	13	d__Bacteria;p__Proteobacteria;c__Gammaproteobacteria;o__Burkholderiales	4755	d__Bacteria;p__Proteobacteria;c__Gammaproteobacteria;o__Gammaproteobacteria_Incertae_Sedis	199	d__Bacteria;p__Cyanobacteria;c__Vampirivibrionia;o__Obscuribacterales	11
d__Bacteria;p__Elusimicrobiota;c__Elusimicrobia	13	d__Bacteria;p__Cyanobacteria;c__Cyanobacteriia;o__Oxyphotobacteria_Incertae_Sedis	3262	d__Bacteria;p__Actinobacteriota;c__Acidimicrobiia;o__uncultured	190	d__Bacteria;p__Myxococcota;c__Myxococcia;o__Myxococcales	10
d__Bacteria;p__Firmicutes;__	12	d__Bacteria;p__Proteobacteria;c__Alphaproteobacteria;o__Rhodobacterales	3187	d__Bacteria;p__Proteobacteria;c__Alphaproteobacteria;o__uncultured	177	d__Bacteria;p__Chloroflexi;c__Anaerolineae;o__RBG-13-54-9	8
d__Bacteria;p__Gemmatimonadota;c__MD2902-B12	10	d__Bacteria;p__Proteobacteria;c__Gammaproteobacteria;o__Xanthomonadales	3147	d__Bacteria;p__Bacteroidota;c__Bacteroidia;o__Flavobacteriales	175	d__Bacteria;p__Firmicutes;c__Incertae_Sedis;o__DTU014	8
d__Bacteria;p__Armatimonadota;c__Fimbriimonadia	9	d__Bacteria;p__Deinococcota;c__Deinococci;o__Deinococcales	2596	d__Bacteria;__;__;__	169	d__Bacteria;p__Verrucomicrobiota;c__Verrucomicrobiae;o__Pedosphaerales	8
d__Bacteria;p__Chloroflexi;c__SHA-26	9	d__Bacteria;p__Bacteroidota;c__Ignavibacteria;o__Ignavibacteriales	2389	d__Bacteria;p__Acidobacteriota;c__Holophagae;o__Subgroup_7	168	d__Bacteria;p__Proteobacteria;c__Alphaproteobacteria;o__Caulobacterales;f__Caulobacteraceae	7464
d__Bacteria;p__FCPU426;c__FCPU426	8	d__Bacteria;p__Proteobacteria;c__Alphaproteobacteria;o__Sphingomonadales	2101	d__Bacteria;p__Actinobacteriota;c__Actinobacteria;o__Frankiales	164	d__Bacteria;p__Bacteroidota;c__Bacteroidia;o__Sphingobacteriales;f__Sphingobacteriaceae	6586
d__Bacteria;p__Hydrogenedentes;c__Hydrogenedentia	8	d__Bacteria;p__Chloroflexi;c__TK10;o__TK10	2001	d__Bacteria;p__Actinobacteriota;c__Acidimicrobiia;o__IMCC26256	155	d__Bacteria;p__Actinobacteriota;c__Actinobacteria;o__Micrococcales;f__Micrococcaceae	6060
d__Bacteria;p__Patescibacteria;c__WWE3	8	d__Archaea;p__Crenarchaeota;c__Nitrososphaeria;o__Nitrosopumilales	1774	d__Bacteria;p__Armatimonadota;c__Chthonomonadetes;o__Chthonomonadales	154	d__Bacteria;p__Proteobacteria;c__Gammaproteobacteria;o__Burkholderiales;f__Oxalobacteraceae	4681
d__Archaea;p__Micrarchaeota;c__Micrarchaeia	5	d__Bacteria;p__MBNT15;c__MBNT15;o__MBNT15	1579	d__Bacteria;p__Actinobacteriota;c__MB-A2-108;o__MB-A2-108	150	d__Bacteria;p__Patescibacteria;c__Parcubacteria;o__Candidatus_Kaiserbacteria;f__Candidatus_Kaiserbacteria	4092
d__Bacteria;p__Bdellovibrionota;c__Oligoflexia	3	d__Bacteria;p__Actinobacteriota;c__Actinobacteria;o__Micrococcales	1413	d__Bacteria;p__Chloroflexi;c__Anaerolineae;o__Anaerolineales	150	d__Bacteria;p__Actinobacteriota;c__Actinobacteria;o__Propionibacteriales;f__Nocardioidaceae	2416
d__Bacteria;p__Proteobacteria;c__Gammaproteobacteria;o__Pseudomonadales	10736	d__Bacteria;p__Patescibacteria;c__Parcubacteria;__	1394	d__Bacteria;p__Armatimonadota;c__Fimbriimonadia;o__Fimbriimonadales	146	d__Bacteria;p__Proteobacteria;c__Alphaproteobacteria;o__Sphingomonadales;f__Sphingomonadaceae	2098
d__Bacteria;p__Acidobacteriota;c__Thermoanaerobaculia;o__Thermoanaerobaculales	6436	d__Bacteria;p__Chloroflexi;c__Anaerolineae;o__Anaerolineales	1345	d__Bacteria;p__Planctomycetota;c__Phycisphaerae;o__Phycisphaerales	139	d__Bacteria;p__Patescibacteria;c__Saccharimonadia;o__Saccharimonadales;f__Saccharimonadales	1418
d__Bacteria;p__Proteobacteria;c__Gammaproteobacteria;o__Burkholderiales	4638	d__Bacteria;p__Bacteroidota;c__Bacteroidia;o__Cytophagales	1335	d__Bacteria;p__Firmicutes;c__Bacilli;o__Exiguobacterales	137	d__Bacteria;p__Firmicutes;c__Bacilli;o__Bacillales;f__Planococcaceae	1329
d__Bacteria;p__Proteobacteria;c__Gammaproteobacteria;o__Xanthomonadales	4557	d__Bacteria;p__Proteobacteria;c__Alphaproteobacteria;o__Rhizobiales	1285	d__Bacteria;p__Proteobacteria;c__Gammaproteobacteria;o__PLTA13	134	d__Bacteria;p__Actinobacteriota;c__Actinobacteria;o__Corynebacteriales;f__Nocardiaceae	1237
d__Bacteria;p__Spirochaetota;c__Spirochaetia;o__Spirochaetales	3840	d__Bacteria;p__Acidobacteriota;c__Thermoanaerobaculia;o__Thermoanaerobaculales	1215	d__Bacteria;p__Acidobacteriota;c__Vicinamibacteria;o__Subgroup_17	129	d__Bacteria;p__Proteobacteria;c__Gammaproteobacteria;o__Burkholderiales;f__Comamonadaceae	1020
d__Bacteria;p__Spirochaetota;c__Leptospirae;o__Leptospirales	2466	d__Bacteria;p__Firmicutes;c__Incertae_Sedis;o__DTU014	1012	d__Bacteria;p__Verrucomicrobiota;c__Verrucomicrobiae;o__Opitutales	125	d__Bacteria;p__Proteobacteria;c__Alphaproteobacteria;o__Rhizobiales;f__Rhizobiaceae	867
d__Bacteria;p__Firmicutes;c__Desulfotomaculia;o__Desulfotomaculales	2008	d__Bacteria;p__Cyanobacteria;c__Cyanobacteriia;o__Cyanobacteriales	996	d__Bacteria;p__Proteobacteria;c__Gammaproteobacteria;o__Legionellales	118	d__Bacteria;p__Proteobacteria;c__Gammaproteobacteria;o__Pseudomonadales;f__Pseudomonadaceae	829
d__Bacteria;p__TA06;c__TA06;o__TA06	1691	d__Bacteria;p__Chloroflexi;c__Chloroflexia;o__Chloroflexales	986	d__Bacteria;p__Armatimonadota;c__uncultured;o__uncultured	108	d__Bacteria;p__Cyanobacteria;c__Sericytochromatia;o__Sericytochromatia;f__Sericytochromatia	788
d__Bacteria;p__NKB15;c__NKB15;o__NKB15	1329	d__Bacteria;p__Chloroflexi;c__Chloroflexia;o__Thermomicrobiales	958	d__Bacteria;p__Proteobacteria;c__Alphaproteobacteria;o__Reyranellales	107	d__Bacteria;p__Patescibacteria;c__Saccharimonadia;o__Saccharimonadales;f__Saccharimonadaceae	654
d__Bacteria;p__Desulfobacterota;c__Desulfomonilia;o__Desulfomonilales	1265	d__Bacteria;p__Bacteroidota;c__Bacteroidia;o__Chitinophagales	876	d__Bacteria;p__Chloroflexi;c__Dehalococcoidia;o__S085	105	d__Bacteria;p__Bdellovibrionota;c__Bdellovibrionia;o__Bdellovibrionales;f__Bdellovibrionaceae	606
d__Bacteria;p__Proteobacteria;c__Alphaproteobacteria;o__Rhizobiales	1247	d__Bacteria;p__Chloroflexi;c__Anaerolineae;o__SBR1031	814	d__Bacteria;p__Acidobacteriota;c__Acidobacteriae;o__Bryobacterales	100	d__Bacteria;p__Proteobacteria;c__Alphaproteobacteria;o__Rhizobiales;f__Devosiaceae	591
d__Bacteria;p__Chloroflexi;c__Anaerolineae;o__Anaerolineales	1172	d__Bacteria;p__Spirochaetota;c__Leptospirae;o__Leptospirales	756	d__Archaea;p__Crenarchaeota;c__Nitrososphaeria;o__Nitrososphaerales	98	d__Bacteria;p__Proteobacteria;c__Alphaproteobacteria;o__Rhizobiales;f__Methyloligellaceae	448
d__Bacteria;p__Campilobacterota;c__Campylobacteria;o__Campylobacterales	1081	d__Bacteria;p__Proteobacteria;c__Alphaproteobacteria;o__Caulobacterales	737	d__Bacteria;p__Chloroflexi;c__Anaerolineae;o__Ardenticatenales	98	d__Bacteria;p__Firmicutes;c__Bacilli;o__Bacillales;f__Bacillaceae	405
d__Bacteria;p__Desulfobacterota;c__Desulfobulbia;o__Desulfobulbales	1077	d__Bacteria;p__Proteobacteria;c__Gammaproteobacteria;o__Ectothiorhodospirales	636	d__Bacteria;p__Proteobacteria;c__Gammaproteobacteria;__	98	d__Bacteria;p__Acidobacteriota;c__Blastocatellia;o__11-24;f__11-24	392
d__Bacteria;p__Nitrospirota;c__Thermodesulfovibrionia;o__uncultured	1025	d__Bacteria;p__Chloroflexi;c__JG30-KF-CM66;o__JG30-KF-CM66	577	d__Bacteria;p__Proteobacteria;c__Gammaproteobacteria;o__Salinisphaerales	98	d__Bacteria;p__Bacteroidota;c__Bacteroidia;o__Cytophagales;f__Hymenobacteraceae	386
d__Bacteria;__;__;__	964	d__Bacteria;p__Acidobacteriota;c__Blastocatellia;o__11-24	568	d__Bacteria;p__Planctomycetota;c__OM190;o__OM190	96	d__Bacteria;p__Cyanobacteria;c__Cyanobacteriia;o__Chloroplast;f__Chloroplast	341
d__Bacteria;p__Firmicutes;c__Incertae_Sedis;o__DTU014	881	d__Bacteria;p__Actinobacteriota;c__Thermoleophilia;o__Solirubrobacterales	557	d__Bacteria;p__NB1-j;c__NB1-j;o__NB1-j	93	d__Bacteria;p__Actinobacteriota;c__Thermoleophilia;o__Gaiellales;f__uncultured	335
d__Bacteria;p__Actinobacteriota;c__RBG-16-55-12;o__RBG-16-55-12	869	d__Bacteria;p__Bacteroidota;c__Kryptonia;o__Kryptoniales	527	d__Bacteria;p__Firmicutes;c__Bacilli;o__Paenibacillales	92	d__Bacteria;p__Proteobacteria;c__Gammaproteobacteria;o__Xanthomonadales;f__Xanthomonadaceae	276
d__Bacteria;p__Proteobacteria;c__Alphaproteobacteria;o__Sphingomonadales	751	d__Bacteria;p__Actinobacteriota;c__Thermoleophilia;o__Gaiellales	526	d__Bacteria;p__Nitrospirota;c__Nitrospiria;o__Nitrospirales	87	d__Bacteria;p__Proteobacteria;c__Alphaproteobacteria;o__Rhizobiales;f__Beijerinckiaceae	251
d__Bacteria;p__Proteobacteria;c__Alphaproteobacteria;o__Rhodobacterales	708	d__Bacteria;p__Acidobacteriota;c__Vicinamibacteria;o__Vicinamibacterales	484	d__Bacteria;p__Verrucomicrobiota;c__Chlamydiae;o__Chlamydiales	87	d__Bacteria;__;__;__;__	240
d__Bacteria;p__Marinimicrobia_(SAR406_clade);c__Marinimicrobia_(SAR406_clade);o__Marinimicrobia_(SAR406_clade)	679	d__Archaea;p__Crenarchaeota;c__Nitrososphaeria;o__Nitrososphaerales	428	d__Bacteria;p__Acidobacteriota;c__Thermoanaerobaculia;o__Thermoanaerobaculales	83	d__Bacteria;p__Actinobacteriota;c__Acidimicrobiia;o__Microtrichales;f__uncultured	224
d__Bacteria;p__Gemmatimonadota;c__BD2-11_terrestrial_group;o__BD2-11_terrestrial_group	677	d__Bacteria;p__Gemmatimonadota;c__Gemmatimonadetes;o__Gemmatimonadales	411	d__Bacteria;p__Proteobacteria;c__Alphaproteobacteria;o__Elsterales	83	d__Bacteria;p__Proteobacteria;c__Alphaproteobacteria;o__Azospirillales;f__Azospirillaceae	220
d__Bacteria;p__Deinococcota;c__Deinococci;o__Deinococcales	669	d__Bacteria;p__Zixibacteria;c__Zixibacteria;o__Zixibacteria	368	d__Bacteria;p__Proteobacteria;c__Alphaproteobacteria;o__Rickettsiales	83	d__Bacteria;p__Bacteroidota;c__Bacteroidia;o__Cytophagales;f__Spirosomaceae	210
d__Bacteria;p__Bacteroidota;c__Ignavibacteria;o__Ignavibacteriales	603	d__Bacteria;p__Bacteroidota;c__Bacteroidia;o__Flavobacteriales	344	d__Bacteria;p__Actinobacteriota;c__Actinobacteria;o__Corynebacteriales	81	d__Bacteria;p__Bdellovibrionota;c__Bdellovibrionia;o__Bacteriovoracales;f__Bacteriovoracaceae	173
d__Bacteria;p__Desulfobacterota;c__Desulfarculia;o__Desulfarculales	563	d__Bacteria;p__Actinobacteriota;c__Acidimicrobiia;o__Microtrichales	343	d__Bacteria;p__RCP2-54;c__RCP2-54;o__RCP2-54	78	d__Bacteria;p__Abditibacteriota;c__Abditibacteria;o__Abditibacteriales;f__Abditibacteriaceae	170
d__Bacteria;p__Firmicutes;c__Bacilli;o__Bacillales	514	d__Bacteria;p__Planctomycetota;c__Planctomycetes;o__Pirellulales	343	d__Bacteria;p__Firmicutes;c__Clostridia;o__Thermincolales	76	d__Bacteria;p__Bacteroidota;c__Kapabacteria;o__Kapabacteriales;f__Kapabacteriales	166
d__Bacteria;p__Actinobacteriota;c__Thermoleophilia;o__Gaiellales	505	d__Bacteria;p__Bacteroidota;c__Bacteroidia;o__Bacteroidales	342	d__Bacteria;p__Acidobacteriota;c__Acidobacteriae;o__Elev-16S-1166	74	d__Bacteria;p__Gemmatimonadota;c__Gemmatimonadetes;o__Gemmatimonadales;f__Gemmatimonadaceae	146
d__Bacteria;p__MBNT15;c__MBNT15;o__MBNT15	504	d__Bacteria;p__Proteobacteria;c__Alphaproteobacteria;o__uncultured	335	d__Archaea;p__Crenarchaeota;c__Nitrososphaeria;o__Nitrosopumilales	70	d__Bacteria;p__Deinococcota;c__Deinococci;o__Deinococcales;f__Trueperaceae	131
d__Bacteria;p__Actinobacteriota;c__Actinobacteria;o__Micrococcales	457	d__Bacteria;p__Patescibacteria;c__Parcubacteria;o__Candidatus_Jorgensenbacteria	329	d__Bacteria;p__Acidobacteriota;c__Subgroup_5;o__Subgroup_5	69	d__Bacteria;p__Actinobacteriota;c__Acidimicrobiia;o__Microtrichales;f__Iamiaceae	130
d__Bacteria;p__Chloroflexi;c__Dehalococcoidia;o__MSBL5	453	d__Bacteria;p__Bacteroidota;c__Bacteroidia;o__Sphingobacteriales	292	d__Bacteria;p__Desulfobacterota;c__uncultured;o__uncultured	69	d__Bacteria;p__Actinobacteriota;c__Actinobacteria;o__Pseudonocardiales;f__Pseudonocardiaceae	121
d__Bacteria;p__Verrucomicrobiota;c__Omnitrophia;o__Omnitrophales	418	d__Bacteria;p__Nitrospirota;c__Nitrospiria;o__Nitrospirales	263	d__Bacteria;p__Desulfobacterota;c__Desulfuromonadia;o__Geobacterales	62	d__Bacteria;p__Actinobacteriota;c__Acidimicrobiia;o__uncultured;f__uncultured	120
d__Bacteria;p__Proteobacteria;c__Alphaproteobacteria;o__Caulobacterales	398	d__Bacteria;p__Nitrospirota;c__Thermodesulfovibrionia;o__uncultured	260	d__Bacteria;p__Actinobacteriota;c__Actinobacteria;o__Euzebyales	58	d__Bacteria;p__Desulfobacterota;c__uncultured;o__uncultured;f__uncultured	109
d__Bacteria;p__Chloroflexi;c__Chloroflexia;o__Chloroflexales	395	d__Bacteria;p__Desulfobacterota;c__Desulfuromonadia;o__Bradymonadales	255	d__Bacteria;p__Proteobacteria;c__Alphaproteobacteria;__	57	d__Bacteria;p__Bacteroidota;c__Bacteroidia;o__Chitinophagales;f__Chitinophagaceae	105
d__Bacteria;p__Bacteroidota;c__Bacteroidia;o__Flavobacteriales	333	d__Bacteria;p__Actinobacteriota;c__Coriobacteriia;o__CG2-30-50-142	248	d__Archaea;p__Thermoplasmatota;c__Thermoplasmata;o__Marine_Group_II	55	d__Bacteria;p__Proteobacteria;c__Alphaproteobacteria;o__Acetobacterales;f__Acetobacteraceae	104
d__Bacteria;p__Nitrospirota;c__4-29-1;o__4-29-1	311	d__Bacteria;p__Desulfobacterota;c__Desulfomonilia;o__Desulfomonilales	245	d__Bacteria;p__Firmicutes;c__Desulfitobacteriia;o__Desulfitobacteriales	51	d__Bacteria;p__Acidobacteriota;c__Blastocatellia;o__Pyrinomonadales;f__Pyrinomonadaceae	102
d__Bacteria;p__Planctomycetota;c__Planctomycetes;o__Pirellulales	259	d__Bacteria;p__Proteobacteria;c__Gammaproteobacteria;o__HOC36	244	d__Bacteria;p__MBNT15;c__MBNT15;o__MBNT15	49	d__Bacteria;p__Proteobacteria;c__Alphaproteobacteria;o__Rhizobiales;f__Xanthobacteraceae	93
d__Bacteria;p__Patescibacteria;c__Parcubacteria;o__Candidatus_Wolfebacteria	253	d__Bacteria;__;__;__	240	d__Bacteria;p__Bacteroidota;c__SJA-28;o__SJA-28	48	d__Bacteria;p__Actinobacteriota;c__Actinobacteria;o__Frankiales;f__Geodermatophilaceae	91
d__Bacteria;p__Desulfobacterota;c__Syntrophobacteria;o__Syntrophobacterales	248	d__Bacteria;p__Planctomycetota;c__OM190;o__OM190	237	d__Bacteria;p__Firmicutes;c__Bacilli;o__Alicyclobacillales	46	d__Bacteria;p__Actinobacteriota;c__Actinobacteria;o__Micrococcales;f__Intrasporangiaceae	91
d__Bacteria;p__Acidobacteriota;c__Acidobacteriae;o__Acidobacteriae	214	d__Bacteria;p__Actinobacteriota;c__Actinobacteria;o__Corynebacteriales	235	d__Bacteria;p__Gemmatimonadota;c__Longimicrobia;o__Longimicrobiales	44	d__Bacteria;p__Proteobacteria;c__Alphaproteobacteria;o__Rhodobacterales;f__Rhodobacteraceae	82
d__Bacteria;p__Cyanobacteria;c__Cyanobacteriia;o__Oxyphotobacteria_Incertae_Sedis	206	d__Bacteria;p__Methylomirabilota;c__Methylomirabilia;o__Methylomirabilales	233	d__Bacteria;p__Myxococcota;c__bacteriap25;o__bacteriap25	42	d__Bacteria;p__Planctomycetota;c__Planctomycetes;o__Pirellulales;f__Pirellulaceae	78
d__Bacteria;p__Sva0485;c__Sva0485;o__Sva0485	203	d__Bacteria;p__Acidobacteriota;c__Blastocatellia;o__Blastocatellales	222	d__Bacteria;p__Chloroflexi;c__Chloroflexia;o__Thermomicrobiales	41	d__Bacteria;p__Chloroflexi;c__Anaerolineae;o__SBR1031;f__A4b	73
d__Bacteria;p__Cyanobacteria;c__Cyanobacteriia;o__Cyanobacteriales	176	d__Bacteria;p__Chloroflexi;c__Anaerolineae;o__Ardenticatenales	222	d__Bacteria;p__Actinobacteriota;c__Actinobacteria;o__Streptomycetales	40	d__Bacteria;p__Actinobacteriota;c__Thermoleophilia;o__Gaiellales;f__Gaiellaceae	68
d__Bacteria;p__Latescibacterota;c__Latescibacterota;o__Latescibacterota	176	d__Bacteria;p__Firmicutes;c__Symbiobacteriia;o__Symbiobacteriales	217	d__Bacteria;p__Chloroflexi;c__Anaerolineae;o__RBG-13-54-9	40	d__Bacteria;p__Actinobacteriota;c__Acidimicrobiia;o__Actinomarinales;f__uncultured	67
d__Archaea;p__Nanoarchaeota;c__Nanoarchaeia;o__Woesearchaeales	173	d__Bacteria;p__Actinobacteriota;c__Actinobacteria;o__Micromonosporales	205	d__Bacteria;p__Proteobacteria;c__Alphaproteobacteria;o__Tistrellales	39	d__Bacteria;p__Actinobacteriota;c__Thermoleophilia;o__Solirubrobacterales;f__Solirubrobacteraceae	65
d__Bacteria;p__Acidobacteriota;c__Acidobacteriae;__	158	d__Bacteria;p__Bdellovibrionota;c__Bdellovibrionia;o__Bdellovibrionales	198	d__Bacteria;p__Latescibacterota;c__Latescibacterota;o__Latescibacterota	37	d__Bacteria;p__Proteobacteria;c__Alphaproteobacteria;o__Dongiales;f__Dongiaceae	64
d__Bacteria;p__Actinobacteriota;c__Coriobacteriia;o__CG2-30-50-142	153	d__Bacteria;p__Actinobacteriota;c__Actinobacteria;o__Propionibacteriales	196	d__Bacteria;p__Actinobacteriota;c__Actinobacteria;o__Streptosporangiales	36	d__Bacteria;p__NB1-j;c__NB1-j;o__NB1-j;f__NB1-j	63
d__Bacteria;p__Verrucomicrobiota;c__Chlamydiae;o__Chlamydiales	153	d__Bacteria;p__Actinobacteriota;c__Actinobacteria;o__KIST-JJY010	192	d__Bacteria;p__Cyanobacteria;c__Sericytochromatia;o__Sericytochromatia	36	d__Bacteria;p__Chloroflexi;c__KD4-96;o__KD4-96;f__KD4-96	57
d__Bacteria;p__Armatimonadota;c__Chthonomonadetes;o__Chthonomonadales	152	d__Bacteria;p__Acidobacteriota;c__Acidobacteriae;o__Solibacterales	187	d__Bacteria;p__Latescibacterota;c__Latescibacteria;o__Latescibacterales	34	d__Bacteria;p__Proteobacteria;c__Alphaproteobacteria;o__Rhizobiales;f__Hyphomicrobiaceae	56
d__Bacteria;p__Gemmatimonadota;c__Gemmatimonadetes;o__Gemmatimonadales	148	d__Bacteria;p__Chloroflexi;c__KD4-96;o__KD4-96	185	d__Bacteria;p__Firmicutes;c__Clostridia;o__Clostridia	32	d__Bacteria;p__Acidobacteriota;c__Vicinamibacteria;o__Vicinamibacterales;f__uncultured	53
d__Bacteria;p__Acidobacteriota;c__Vicinamibacteria;o__Vicinamibacterales	143	d__Bacteria;p__Patescibacteria;c__Parcubacteria;o__Parcubacteria	177	d__Bacteria;p__Myxococcota;c__Polyangia;o__Blfdi19	31	d__Bacteria;p__Proteobacteria;c__Gammaproteobacteria;o__CCD24;f__CCD24	53
d__Bacteria;p__Proteobacteria;c__Alphaproteobacteria;o__uncultured	142	d__Bacteria;p__Myxococcota;c__Polyangia;o__Polyangiales	169	d__Bacteria;p__Myxococcota;c__Polyangia;o__Polyangiales	30	d__Bacteria;p__Acidobacteriota;c__Blastocatellia;o__Blastocatellales;f__Blastocatellaceae	46
d__Bacteria;p__Zixibacteria;c__Zixibacteria;o__Zixibacteria	136	d__Bacteria;p__Spirochaetota;c__Spirochaetia;o__Spirochaetales	167	d__Bacteria;p__Acidobacteriota;c__Vicinamibacteria;o__Subgroup_9	29	d__Bacteria;p__Proteobacteria;c__Gammaproteobacteria;o__Pseudomonadales;f__Moraxellaceae	45
d__Bacteria;p__Bacteroidota;c__Bacteroidia;o__Cytophagales	131	d__Bacteria;p__Armatimonadota;c__uncultured;o__uncultured	155	d__Bacteria;p__Proteobacteria;c__Gammaproteobacteria;o__Diplorickettsiales	27	d__Bacteria;p__Bdellovibrionota;c__Oligoflexia;o__0319-6G20;f__0319-6G20	44
d__Bacteria;p__Chloroflexi;c__Anaerolineae;o__SBR1031	130	d__Bacteria;p__Desulfobacterota;c__Desulfovibrionia;o__Desulfovibrionales	154	d__Bacteria;p__Chloroflexi;c__TK10;o__TK10	26	d__Bacteria;p__Acidobacteriota;c__Vicinamibacteria;o__Vicinamibacterales;f__Vicinamibacteraceae	43
d__Bacteria;p__Bacteroidota;c__Kapabacteria;o__Kapabacteriales	129	d__Bacteria;p__Firmicutes;c__Bacilli;o__Staphylococcales	154	d__Bacteria;p__Chloroflexi;c__Chloroflexia;o__Chloroflexales	25	d__Bacteria;p__Verrucomicrobiota;c__Chlamydiae;o__Chlamydiales;f__Parachlamydiaceae	42
d__Bacteria;p__Chloroflexi;c__Anaerolineae;o__MSB-5E12	129	d__Bacteria;p__Proteobacteria;c__Alphaproteobacteria;o__Defluviicoccales	152	d__Bacteria;p__Dependentiae;c__Babeliae;o__Babeliales	25	d__Bacteria;p__Proteobacteria;c__Gammaproteobacteria;o__Steroidobacterales;f__Steroidobacteraceae	41
d__Bacteria;p__Sumerlaeota;c__Sumerlaeia;o__uncultured	120	d__Bacteria;p__Patescibacteria;c__Saccharimonadia;o__Saccharimonadales	149	d__Bacteria;p__Methylomirabilota;c__Methylomirabilia;o__Rokubacteriales	25	d__Bacteria;p__Chloroflexi;c__Chloroflexia;o__Thermomicrobiales;f__JG30-KF-CM45	40
d__Bacteria;p__Chloroflexi;c__Anaerolineae;o__Ardenticatenales	116	d__Bacteria;p__Firmicutes;c__Clostridia;o__Peptostreptococcales-Tissierellales	143	d__Bacteria;p__Bacteroidota;c__Rhodothermia;o__Rhodothermales	24	d__Bacteria;p__Methylomirabilota;c__Methylomirabilia;o__Rokubacteriales;f__Rokubacteriales	39
d__Bacteria;p__Proteobacteria;c__Zetaproteobacteria;o__Mariprofundales	114	d__Bacteria;p__Acidobacteriota;c__GBS-L1-B05;o__GBS-L1-B05	142	d__Bacteria;p__Gemmatimonadota;c__S0134_terrestrial_group;o__S0134_terrestrial_group	22	d__Bacteria;p__Proteobacteria;c__Gammaproteobacteria;o__Burkholderiales;f__Alcaligenaceae	39
d__Bacteria;p__Acidobacteriota;c__Acidobacteriae;o__Solibacterales	113	d__Bacteria;p__Actinobacteriota;c__MB-A2-108;o__MB-A2-108	140	d__Bacteria;p__Myxococcota;c__Polyangia;o__Nannocystales	22	d__Bacteria;p__Verrucomicrobiota;c__Verrucomicrobiae;o__Verrucomicrobiales;f__Verrucomicrobiaceae	39
d__Bacteria;p__Desulfobacterota;c__Desulfovibrionia;o__Desulfovibrionales	111	d__Bacteria;p__NB1-j;c__NB1-j;o__NB1-j	139	d__Bacteria;p__Acidobacteriota;c__Acidobacteriae;o__Solibacterales	18	d__Bacteria;p__Verrucomicrobiota;c__Chlamydiae;o__Chlamydiales;f__cvE6	37
d__Bacteria;p__Firmicutes;c__Desulfitobacteriia;o__Desulfitobacteriales	109	d__Bacteria;p__Proteobacteria;c__Alphaproteobacteria;o__Rickettsiales	136	d__Bacteria;p__Planctomycetota;c__Planctomycetes;o__Isosphaerales	17	d__Bacteria;p__Actinobacteriota;c__Thermoleophilia;o__Solirubrobacterales;f__67-14	36
d__Archaea;p__Crenarchaeota;c__Nitrososphaeria;o__Nitrosopumilales	108	d__Bacteria;p__Actinobacteriota;c__Actinobacteria;o__Pseudonocardiales	130	d__Bacteria;p__Firmicutes;c__Clostridia;o__Peptococcales	16	d__Bacteria;p__Proteobacteria;c__Gammaproteobacteria;o__Oceanospirillales;f__Pseudohongiellaceae	35
d__Bacteria;p__Actinobacteriota;c__Actinobacteria;o__Corynebacteriales	106	d__Bacteria;p__Acidobacteriota;c__Blastocatellia;o__DS-100	127	d__Bacteria;p__Myxococcota;c__Polyangia;o__mle1-27	16	d__Bacteria;p__Actinobacteriota;c__Actinobacteria;o__Micrococcales;f__Microbacteriaceae	33
d__Bacteria;p__Planctomycetota;c__Phycisphaerae;o__mle1-8	106	d__Bacteria;p__Acidobacteriota;c__Acidobacteriae;o__Bryobacterales	125	d__Bacteria;p__Bdellovibrionota;c__Oligoflexia;o__0319-6G20	15	d__Bacteria;p__Proteobacteria;c__Gammaproteobacteria;__;__	32
d__Bacteria;p__Bdellovibrionota;c__Bdellovibrionia;o__Bdellovibrionales	103	d__Bacteria;p__Bacteroidota;c__Rhodothermia;o__Rhodothermales	117	d__Bacteria;p__Chloroflexi;c__Gitt-GS-136;o__Gitt-GS-136	14	d__Bacteria;p__Chloroflexi;c__Chloroflexia;o__Thermomicrobiales;f__AKYG1722	31
d__Bacteria;p__Chloroflexi;c__Anaerolineae;o__SJA-15	100	d__Bacteria;p__Proteobacteria;c__Alphaproteobacteria;o__Micavibrionales	115	d__Bacteria;p__Planctomycetota;c__Phycisphaerae;o__CCM11a	14	d__Bacteria;p__Myxococcota;c__Polyangia;o__Polyangiales;f__Polyangiaceae	31
d__Bacteria;p__Myxococcota;c__Polyangia;__	98	d__Bacteria;p__Verrucomicrobiota;c__Omnitrophia;o__Omnitrophales	111	d__Bacteria;p__Verrucomicrobiota;c__Omnitrophia;o__Omnitrophales	13	d__Bacteria;p__Proteobacteria;c__Alphaproteobacteria;o__Rickettsiales;f__Mitochondria	27
d__Bacteria;p__Proteobacteria;c__Gammaproteobacteria;o__Legionellales	96	d__Bacteria;p__Proteobacteria;c__Alphaproteobacteria;o__Rhodospirillales	106	d__Bacteria;p__Dadabacteria;c__Dadabacteriia;o__Dadabacteriales	11	d__Bacteria;p__Proteobacteria;c__Gammaproteobacteria;o__PLTA13;f__PLTA13	26
d__Bacteria;p__Bacteroidota;c__Bacteroidia;o__Chitinophagales	92	d__Bacteria;p__Proteobacteria;c__Gammaproteobacteria;o__Aeromonadales	93	d__Archaea;p__Nanoarchaeota;c__Nanoarchaeia;o__Woesearchaeales	10	d__Bacteria;p__RCP2-54;c__RCP2-54;o__RCP2-54;f__RCP2-54	26
d__Bacteria;p__Patescibacteria;c__Parcubacteria;__	90	d__Bacteria;p__Proteobacteria;c__Zetaproteobacteria;o__Mariprofundales	93	d__Bacteria;p__Bdellovibrionota;c__Oligoflexia;o__Oligoflexales	10	d__Archaea;p__Crenarchaeota;c__Nitrososphaeria;o__Nitrosopumilales;f__Nitrosopumilaceae	25
d__Bacteria;p__Actinobacteriota;c__Acidimicrobiia;o__Microtrichales	88	d__Bacteria;p__Verrucomicrobiota;c__Chlamydiae;o__Chlamydiales	88	d__Bacteria;p__Verrucomicrobiota;c__Verrucomicrobiae;o__Verrucomicrobiales	10	d__Bacteria;p__Proteobacteria;c__Gammaproteobacteria;o__Burkholderiales;f__Nitrosomonadaceae	25
d__Bacteria;p__Bacteroidota;c__Bacteroidia;o__Bacteroidales	86	d__Bacteria;p__Bacteroidota;c__Kapabacteria;o__Kapabacteriales	77	d__Bacteria;p__Verrucomicrobiota;c__Verrucomicrobiae;o__Chthoniobacterales	9	d__Bacteria;p__Acidobacteriota;c__Acidobacteriae;o__Bryobacterales;f__Bryobacteraceae	24
d__Bacteria;p__Chloroflexi;c__Anaerolineae;o__ADurb.Bin180	84	d__Bacteria;p__Methylomirabilota;c__Methylomirabilia;o__Rokubacteriales	76	d__Bacteria;p__Bacteroidota;c__Bacteroidia;o__Bacteroidales	8	Unassigned;__;__;__;__	23
d__Bacteria;p__NB1-j;c__NB1-j;o__NB1-j	81	d__Bacteria;p__Acidobacteriota;c__Acidobacteriae;o__Acidobacteriae	74	d__Bacteria;p__Acidobacteriota;c__Subgroup_18;o__Subgroup_18	7	d__Bacteria;p__Proteobacteria;c__Gammaproteobacteria;o__Acidiferrobacterales;f__Acidiferrobacteraceae	20
d__Bacteria;p__Proteobacteria;c__Alphaproteobacteria;o__Kordiimonadales	75	d__Bacteria;p__Desulfobacterota;c__Desulfobacteria;o__Desulfobacterales	74	d__Bacteria;p__Firmicutes;__;__	7	d__Bacteria;p__Planctomycetota;c__Planctomycetes;o__Gemmatales;f__Gemmataceae	18
d__Bacteria;p__Firmicutes;c__Clostridia;o__Thermincolales	72	d__Bacteria;p__Proteobacteria;c__Alphaproteobacteria;__	74	d__Bacteria;p__Patescibacteria;c__ABY1;o__Candidatus_Uhrbacteria	7	d__Bacteria;p__Proteobacteria;c__Gammaproteobacteria;o__Coxiellales;f__Coxiellaceae	18
d__Bacteria;p__Deferribacterota;c__Deferribacteres;o__Deferribacterales	71	d__Bacteria;p__Desulfobacterota;c__Desulfarculia;o__Desulfarculales	71	d__Bacteria;p__Patescibacteria;c__Parcubacteria;o__Candidatus_Yanofskybacteria	7	d__Bacteria;p__Chloroflexi;c__JG30-KF-CM66;o__JG30-KF-CM66;f__JG30-KF-CM66	17
d__Bacteria;p__Firmicutes;c__Clostridia;o__Peptostreptococcales-Tissierellales	70	d__Bacteria;p__Chloroflexi;c__Anaerolineae;o__Caldilineales	70	d__Bacteria;p__Planctomycetota;c__Phycisphaerae;o__Tepidisphaerales	7	d__Bacteria;p__Chloroflexi;c__Dehalococcoidia;o__S085;f__S085	16
d__Bacteria;p__Actinobacteriota;c__Actinobacteria;o__Propionibacteriales	68	d__Bacteria;p__Planctomycetota;c__Planctomycetes;o__Planctomycetales	61	d__Bacteria;p__Bacteroidota;c__Kryptonia;o__Kryptoniales	6	d__Bacteria;p__Planctomycetota;c__Planctomycetes;o__Isosphaerales;f__Isosphaeraceae	16
d__Bacteria;p__Firmicutes;c__Clostridia;o__Clostridia	68	d__Bacteria;p__Actinobacteriota;c__WCHB1-81;o__WCHB1-81	53	d__Bacteria;p__Chloroflexi;c__Dehalococcoidia;o__SAR202_clade	6	d__Bacteria;p__Myxococcota;c__bacteriap25;o__bacteriap25;f__bacteriap25	15
d__Bacteria;p__Chloroflexi;c__Anaerolineae;o__RBG-13-54-9	66	d__Bacteria;p__Chloroflexi;c__SHA-26;o__SHA-26	53	d__Bacteria;p__Proteobacteria;c__Alphaproteobacteria;o__Micavibrionales	6	d__Bacteria;p__Proteobacteria;c__Alphaproteobacteria;o__Tistrellales;f__Geminicoccaceae	15
d__Bacteria;p__Firmicutes;c__Bacilli;o__Staphylococcales	66	d__Archaea;p__Aenigmarchaeota;c__Aenigmarchaeia;o__Aenigmarchaeales	51	d__Bacteria;p__Patescibacteria;c__Microgenomatia;o__Candidatus_Pacebacteria	5	d__Bacteria;p__Acidobacteriota;c__Acidobacteriae;o__Subgroup_2;f__Subgroup_2	14
d__Bacteria;p__Desulfobacterota;c__Syntrophia;o__Syntrophales	62	d__Bacteria;p__Deferribacterota;c__Deferribacteres;o__Deferribacterales	51	d__Bacteria;p__Patescibacteria;c__Microgenomatia;o__Candidatus_Amesbacteria	3	d__Bacteria;p__Bacteroidota;c__Bacteroidia;o__Cytophagales;f__Microscillaceae	13
d__Bacteria;p__Proteobacteria;c__Alphaproteobacteria;o__Micavibrionales	62	d__Bacteria;p__Desulfobacterota;c__Desulfuromonadia;o__Geobacterales	51	d__Bacteria;p__Proteobacteria;c__Alphaproteobacteria;o__Caulobacterales;f__Caulobacteraceae	5581	d__Bacteria;p__Chloroflexi;c__Anaerolineae;o__Caldilineales;f__Caldilineaceae	13
d__Archaea;p__Crenarchaeota;c__Bathyarchaeia;o__Bathyarchaeia	61	d__Bacteria;p__Patescibacteria;c__Gracilibacteria;o__Gracilibacteria	47	d__Bacteria;p__Proteobacteria;c__Alphaproteobacteria;o__Sphingomonadales;f__Sphingomonadaceae	4083	d__Bacteria;p__Chloroflexi;c__Chloroflexia;o__Chloroflexales;f__Roseiflexaceae	11
d__Bacteria;p__Actinobacteriota;c__Thermoleophilia;o__Solirubrobacterales	58	d__Bacteria;p__Proteobacteria;c__Gammaproteobacteria;o__Diplorickettsiales	47	d__Bacteria;p__Proteobacteria;c__Gammaproteobacteria;o__Burkholderiales;f__Oxalobacteraceae	3636	d__Bacteria;p__Cyanobacteria;c__Vampirivibrionia;o__Obscuribacterales;f__Obscuribacteraceae	11
d__Bacteria;p__Proteobacteria;c__Alphaproteobacteria;o__Rhodospirillales	57	d__Bacteria;p__Patescibacteria;c__Parcubacteria;o__Candidatus_Wolfebacteria	46	d__Bacteria;p__Actinobacteriota;c__Actinobacteria;o__Micrococcales;f__Micrococcaceae	2250	d__Bacteria;p__Myxococcota;c__Myxococcia;o__Myxococcales;f__Myxococcaceae	10
d__Bacteria;p__Acidobacteriota;c__Holophagae;o__Subgroup_7	55	d__Bacteria;p__Planctomycetota;c__Phycisphaerae;o__S-70	46	d__Bacteria;p__Bacteroidota;c__Bacteroidia;o__Sphingobacteriales;f__Sphingobacteriaceae	2055	d__Bacteria;p__Bacteroidota;c__Bacteroidia;o__Cytophagales;f__Cytophagaceae	9
d__Bacteria;p__Methylomirabilota;c__Methylomirabilia;o__Methylomirabilales	55	d__Bacteria;p__DTB120;c__DTB120;o__DTB120	45	d__Bacteria;p__Chloroflexi;c__Anaerolineae;o__SBR1031;f__A4b	1413	d__Bacteria;p__Chloroflexi;c__Anaerolineae;o__RBG-13-54-9;f__RBG-13-54-9	8
d__Bacteria;p__Proteobacteria;c__Alphaproteobacteria;o__Paracaedibacterales	54	d__Bacteria;p__Proteobacteria;c__Gammaproteobacteria;o__Oceanospirillales	45	d__Bacteria;p__Proteobacteria;c__Alphaproteobacteria;o__Rhizobiales;f__Rhizobiaceae	1172	d__Bacteria;p__Firmicutes;c__Incertae_Sedis;o__DTU014;f__DTU014	8
d__Bacteria;p__Cyanobacteria;c__Sericytochromatia;o__Sericytochromatia	53	d__Bacteria;p__Cyanobacteria;c__Sericytochromatia;o__Sericytochromatia	44	d__Bacteria;p__Actinobacteriota;c__Actinobacteria;o__Propionibacteriales;f__Nocardioidaceae	999	d__Bacteria;p__Verrucomicrobiota;c__Verrucomicrobiae;o__Pedosphaerales;f__Pedosphaeraceae	8
d__Bacteria;p__Chloroflexi;c__JG30-KF-CM66;o__JG30-KF-CM66	50	d__Bacteria;p__Actinobacteriota;c__Rubrobacteria;o__Rubrobacterales	43	d__Bacteria;p__Proteobacteria;c__Gammaproteobacteria;o__Burkholderiales;f__Comamonadaceae	811	d__Bacteria;p__Bacteroidota;c__Bacteroidia;o__Sphingobacteriales;f__Sphingobacteriaceae;g__Pedobacter	6539
d__Bacteria;p__WS1;c__WS1;o__WS1	49	d__Bacteria;p__Gemmatimonadota;c__BD2-11_terrestrial_group;o__BD2-11_terrestrial_group	42	d__Bacteria;p__Proteobacteria;c__Gammaproteobacteria;o__Pseudomonadales;f__Pseudomonadaceae	748	d__Bacteria;p__Proteobacteria;c__Alphaproteobacteria;o__Caulobacterales;f__Caulobacteraceae;g__Brevundimonas	6371
d__Bacteria;p__Proteobacteria;c__Gammaproteobacteria;o__Diplorickettsiales	47	d__Bacteria;p__Patescibacteria;c__Parcubacteria;o__Candidatus_Liptonbacteria	42	d__Bacteria;p__Proteobacteria;c__Gammaproteobacteria;o__CCD24;f__CCD24	641	d__Bacteria;p__Actinobacteriota;c__Actinobacteria;o__Micrococcales;f__Micrococcaceae;__	5730
d__Bacteria;p__Dependentiae;c__Babeliae;o__Babeliales	46	d__Bacteria;p__Planctomycetota;c__Phycisphaerae;o__mle1-8	41	d__Bacteria;p__Proteobacteria;c__Gammaproteobacteria;o__Xanthomonadales;f__Xanthomonadaceae	631	d__Bacteria;p__Patescibacteria;c__Parcubacteria;o__Candidatus_Kaiserbacteria;f__Candidatus_Kaiserbacteria;g__Candidatus_Kaiserbacteria	4092
d__Bacteria;p__Desulfobacterota;c__Desulfobacteria;o__Desulfatiglandales	46	d__Bacteria;p__Planctomycetota;c__Phycisphaerae;o__Phycisphaerales	39	d__Bacteria;p__Proteobacteria;c__Gammaproteobacteria;o__Burkholderiales;f__Nitrosomonadaceae	623	d__Bacteria;p__Proteobacteria;c__Gammaproteobacteria;o__Burkholderiales;f__Oxalobacteraceae;g__Massilia	3203
d__Bacteria;p__Patescibacteria;c__ABY1;o__Candidatus_Magasanikbacteria	45	d__Bacteria;p__Patescibacteria;c__WWE3;o__WWE3	38	d__Bacteria;p__Bacteroidota;c__Bacteroidia;o__Chitinophagales;f__Chitinophagaceae	595	d__Bacteria;p__Actinobacteriota;c__Actinobacteria;o__Propionibacteriales;f__Nocardioidaceae;g__Nocardioides	2416
d__Bacteria;p__Desulfobacterota;c__uncultured;o__uncultured	44	d__Bacteria;p__Proteobacteria;c__Gammaproteobacteria;o__Legionellales	37	d__Bacteria;p__Bdellovibrionota;c__Bdellovibrionia;o__Bacteriovoracales;f__Bacteriovoracaceae	562	d__Bacteria;p__Patescibacteria;c__Saccharimonadia;o__Saccharimonadales;f__Saccharimonadales;g__Saccharimonadales	1418
d__Bacteria;p__SAR324_clade(Marine_group_B);c__SAR324_clade(Marine_group_B);o__SAR324_clade(Marine_group_B)	44	d__Bacteria;p__Latescibacterota;c__Latescibacterota;o__Latescibacterota	35	d__Bacteria;p__Actinobacteriota;c__Thermoleophilia;o__Gaiellales;f__Gaiellaceae	520	d__Bacteria;p__Firmicutes;c__Bacilli;o__Bacillales;f__Planococcaceae;__	1329
d__Bacteria;p__Elusimicrobiota;c__Endomicrobia;o__Endomicrobiales	41	d__Bacteria;p__Dadabacteria;c__Dadabacteriia;o__Dadabacteriales	34	d__Bacteria;p__Bacteroidota;c__Bacteroidia;o__Cytophagales;f__Spirosomaceae	495	d__Bacteria;p__Actinobacteriota;c__Actinobacteria;o__Corynebacteriales;f__Nocardiaceae;g__Rhodococcus	1237
d__Bacteria;p__Proteobacteria;c__Gammaproteobacteria;o__Ectothiorhodospirales	40	d__Bacteria;p__Chloroflexi;c__Anaerolineae;o__RBG-13-54-9	33	d__Bacteria;p__Planctomycetota;c__Planctomycetes;o__Gemmatales;f__Gemmataceae	473	d__Bacteria;p__Proteobacteria;c__Gammaproteobacteria;o__Burkholderiales;f__Oxalobacteraceae;g__Noviherbaspirillum	1088
d__Bacteria;p__Firmicutes;c__D8A-2;o__D8A-2	39	d__Bacteria;p__Verrucomicrobiota;c__Verrucomicrobiae;o__Pedosphaerales	32	d__Bacteria;p__Acidobacteriota;c__Blastocatellia;o__11-24;f__11-24	427	d__Bacteria;p__Proteobacteria;c__Alphaproteobacteria;o__Sphingomonadales;f__Sphingomonadaceae;g__Sphingomonas	996
d__Bacteria;p__Actinobacteriota;c__Coriobacteriia;o__OPB41	37	d__Bacteria;p__Chloroflexi;c__Dehalococcoidia;__	31	d__Bacteria;p__Acidobacteriota;c__Blastocatellia;o__Pyrinomonadales;f__Pyrinomonadaceae	414	d__Bacteria;p__Proteobacteria;c__Alphaproteobacteria;o__Caulobacterales;f__Caulobacteraceae;g__Caulobacter	958
d__Bacteria;p__Chloroflexi;c__KD4-96;o__KD4-96	37	d__Bacteria;p__Bdellovibrionota;c__Bdellovibrionia;o__Bacteriovoracales	30	d__Bacteria;p__Bacteroidota;c__Bacteroidia;o__Cytophagales;f__Hymenobacteraceae	404	d__Bacteria;p__Proteobacteria;c__Gammaproteobacteria;o__Pseudomonadales;f__Pseudomonadaceae;g__Pseudomonas	829
d__Bacteria;p__Chloroflexi;c__Anaerolineae;o__Caldilineales	36	d__Bacteria;p__Chloroflexi;c__NLS2-31;o__NLS2-31	30	d__Bacteria;p__Acidobacteriota;c__Vicinamibacteria;o__Vicinamibacterales;f__Vicinamibacteraceae	394	d__Bacteria;p__Cyanobacteria;c__Sericytochromatia;o__Sericytochromatia;f__Sericytochromatia;g__Sericytochromatia	788
d__Bacteria;p__Myxococcota;c__Polyangia;o__Polyangiales	35	d__Bacteria;p__Firmicutes;c__Thermoanaerobacteria;o__Thermoanaerobacterales	30	d__Bacteria;p__Bacteroidota;c__Bacteroidia;o__Cytophagales;f__Microscillaceae	388	d__Bacteria;p__Patescibacteria;c__Saccharimonadia;o__Saccharimonadales;f__Saccharimonadaceae;g__TM7a	654
d__Bacteria;p__Actinobacteriota;c__WCHB1-81;o__WCHB1-81	34	d__Bacteria;p__Actinobacteriota;c__RBG-16-55-12;o__RBG-16-55-12	29	d__Bacteria;p__Chloroflexi;c__KD4-96;o__KD4-96;f__KD4-96	375	d__Bacteria;p__Bdellovibrionota;c__Bdellovibrionia;o__Bdellovibrionales;f__Bdellovibrionaceae;g__Bdellovibrio	606
d__Bacteria;p__Armatimonadota;c__uncultured;o__uncultured	34	d__Bacteria;p__Myxococcota;c__Polyangia;o__Nannocystales	29	d__Bacteria;p__Bdellovibrionota;c__Bdellovibrionia;o__Bdellovibrionales;f__Bdellovibrionaceae	369	d__Bacteria;p__Proteobacteria;c__Alphaproteobacteria;o__Rhizobiales;f__Devosiaceae;g__Devosia	591
d__Bacteria;p__Patescibacteria;c__Parcubacteria;o__Candidatus_Azambacteria	34	d__Bacteria;p__Chloroflexi;c__Ktedonobacteria;o__C0119	28	d__Bacteria;p__Entotheonellaeota;c__Entotheonellia;o__Entotheonellales;f__Entotheonellaceae	369	d__Bacteria;p__Proteobacteria;c__Alphaproteobacteria;o__Sphingomonadales;f__Sphingomonadaceae;g__Sphingopyxis	416
d__Bacteria;p__Planctomycetota;c__Planctomycetes;o__Planctomycetales	33	d__Bacteria;p__Firmicutes;__;__	28	d__Bacteria;p__Bacteroidota;c__Bacteroidia;o__Sphingobacteriales;f__env.OPS_17	356	d__Bacteria;p__Proteobacteria;c__Gammaproteobacteria;o__Burkholderiales;f__Comamonadaceae;g__Hydrogenophaga	393
d__Bacteria;p__Chloroflexi;c__TK10;o__TK10	32	d__Bacteria;p__Patescibacteria;c__Gracilibacteria;o__Candidatus_Peregrinibacteria	27	d__Bacteria;p__Myxococcota;c__Myxococcia;o__Myxococcales;f__Myxococcaceae	347	d__Bacteria;p__Acidobacteriota;c__Blastocatellia;o__11-24;f__11-24;g__11-24	392
d__Bacteria;p__Desulfobacterota;c__Desulfuromonadia;o__Geobacterales	32	d__Bacteria;p__Proteobacteria;c__Alphaproteobacteria;o__Kiloniellales	27	d__Bacteria;p__Actinobacteriota;c__Thermoleophilia;o__Gaiellales;f__uncultured	345	d__Bacteria;p__Bacteroidota;c__Bacteroidia;o__Cytophagales;f__Hymenobacteraceae;g__Adhaeribacter	386
d__Bacteria;p__Myxococcota;c__Polyangia;o__UASB-TL25	31	d__Bacteria;p__Patescibacteria;c__Gracilibacteria;o__Candidatus_Peribacteria	26	d__Bacteria;p__Proteobacteria;c__Alphaproteobacteria;o__Rhizobiales;f__Xanthobacteraceae	344	d__Bacteria;p__Cyanobacteria;c__Cyanobacteriia;o__Chloroplast;f__Chloroplast;g__Chloroplast	341
d__Bacteria;p__CK-2C2-2;c__CK-2C2-2;o__CK-2C2-2	28	d__Bacteria;p__Acidobacteriota;c__Acidobacteriae;o__Acidobacteriales	25	d__Bacteria;p__Actinobacteriota;c__Acidimicrobiia;o__Microtrichales;f__Ilumatobacteraceae	312	d__Bacteria;p__Firmicutes;c__Bacilli;o__Bacillales;f__Bacillaceae;g__Bacillus	337
d__Bacteria;p__Nitrospirota;c__Nitrospiria;o__Nitrospirales	28	d__Bacteria;p__Desulfobacterota;c__uncultured;o__uncultured	24	d__Bacteria;p__Verrucomicrobiota;c__Verrucomicrobiae;o__Pedosphaerales;f__Pedosphaeraceae	307	d__Bacteria;p__Actinobacteriota;c__Thermoleophilia;o__Gaiellales;f__uncultured;g__uncultured	335
d__Bacteria;p__PAUC34f;c__PAUC34f;o__PAUC34f	28	d__Bacteria;p__Actinobacteriota;c__Actinobacteria;o__Frankiales	23	d__Bacteria;p__Firmicutes;c__Clostridia;o__Clostridiales;f__Clostridiaceae	306	d__Bacteria;p__Actinobacteriota;c__Actinobacteria;o__Micrococcales;f__Micrococcaceae;g__Arthrobacter	276
d__Bacteria;p__Patescibacteria;c__Saccharimonadia;o__Saccharimonadales	27	d__Bacteria;p__Bacteroidota;c__Rhodothermia;o__Balneolales	23	d__Bacteria;p__Proteobacteria;c__Gammaproteobacteria;o__Burkholderiales;f__Burkholderiaceae	300	d__Bacteria;p__Proteobacteria;c__Alphaproteobacteria;o__Rhizobiales;f__Methyloligellaceae;g__uncultured	276
d__Bacteria;p__Chloroflexi;c__Chloroflexia;o__Thermomicrobiales	26	d__Bacteria;p__Proteobacteria;c__Alphaproteobacteria;o__Ferrovibrionales	22	d__Bacteria;p__Actinobacteriota;c__Acidimicrobiia;o__Actinomarinales;f__uncultured	292	d__Bacteria;p__Proteobacteria;c__Alphaproteobacteria;o__Rhizobiales;f__Rhizobiaceae;g__Allorhizobium-Neorhizobium-Pararhizobium-Rhizobium	258
d__Bacteria;p__Firmicutes;c__Negativicutes;o__Veillonellales-Selenomonadales	26	d__Bacteria;p__Sumerlaeota;c__Sumerlaeia;o__Sumerlaeales	22	d__Bacteria;p__Proteobacteria;c__Alphaproteobacteria;o__Rhizobiales;f__Methyloligellaceae	281	d__Bacteria;p__Proteobacteria;c__Gammaproteobacteria;o__Burkholderiales;f__Comamonadaceae;__	244
d__Bacteria;p__Planctomycetota;c__Phycisphaerae;o__Phycisphaerales	26	d__Bacteria;p__Chloroflexi;c__Dehalococcoidia;o__S085	21	d__Bacteria;p__Bacteroidota;c__Kapabacteria;o__Kapabacteriales;f__Kapabacteriales	275	d__Bacteria;__;__;__;__;__	240
d__Bacteria;p__Patescibacteria;c__Dojkabacteria;o__Dojkabacteria	25	d__Bacteria;p__Firmicutes;c__Clostridia;o__Clostridia	21	d__Bacteria;p__Firmicutes;c__Clostridia;o__Peptostreptococcales-Tissierellales;f__Thermotaleaceae	275	d__Bacteria;p__Proteobacteria;c__Alphaproteobacteria;o__Rhizobiales;f__Rhizobiaceae;__	234
d__Bacteria;p__Proteobacteria;c__Alphaproteobacteria;o__Dongiales	25	d__Bacteria;p__Patescibacteria;c__ABY1;o__Candidatus_Magasanikbacteria	20	d__Bacteria;p__Proteobacteria;c__Gammaproteobacteria;o__Acidiferrobacterales;f__Acidiferrobacteraceae	271	d__Bacteria;p__Actinobacteriota;c__Acidimicrobiia;o__Microtrichales;f__uncultured;g__uncultured	224
d__Bacteria;p__Chloroflexi;c__Anaerolineae;__	24	d__Bacteria;p__Verrucomicrobiota;c__Verrucomicrobiae;o__Opitutales	20	d__Bacteria;p__Gemmatimonadota;c__Gemmatimonadetes;o__Gemmatimonadales;f__Gemmatimonadaceae	257	d__Bacteria;p__Proteobacteria;c__Alphaproteobacteria;o__Azospirillales;f__Azospirillaceae;g__Skermanella	220
d__Bacteria;p__Patescibacteria;c__Gracilibacteria;o__Candidatus_Peregrinibacteria	24	d__Bacteria;p__GN01;c__GN01;o__GN01	19	d__Bacteria;p__Acidobacteriota;c__Blastocatellia;o__Blastocatellales;f__Blastocatellaceae	255	d__Bacteria;p__Proteobacteria;c__Gammaproteobacteria;o__Xanthomonadales;f__Xanthomonadaceae;g__Lysobacter	220
d__Bacteria;p__Patescibacteria;c__Microgenomatia;__	24	d__Bacteria;p__Patescibacteria;c__Parcubacteria;o__Candidatus_Moranbacteria	19	d__Bacteria;p__Firmicutes;c__Bacilli;o__Bacillales;f__Bacillaceae	248	d__Bacteria;p__Proteobacteria;c__Gammaproteobacteria;o__Burkholderiales;f__Comamonadaceae;g__Ramlibacter	219
d__Bacteria;p__Proteobacteria;c__Gammaproteobacteria;o__Oceanospirillales	24	d__Bacteria;p__Proteobacteria;c__Gammaproteobacteria;o__Salinisphaerales	19	d__Bacteria;p__Planctomycetota;c__Planctomycetes;o__Pirellulales;f__Pirellulaceae	246	d__Bacteria;p__Bacteroidota;c__Bacteroidia;o__Cytophagales;f__Spirosomaceae;g__Dyadobacter	210
d__Bacteria;p__Proteobacteria;c__Alphaproteobacteria;o__Rickettsiales	23	d__Bacteria;p__WS1;c__WS1;o__WS1	19	d__Bacteria;p__Proteobacteria;c__Alphaproteobacteria;o__Rhizobiales;f__Hyphomicrobiaceae	245	d__Bacteria;p__Proteobacteria;c__Alphaproteobacteria;o__Rhizobiales;f__Rhizobiaceae;g__Aureimonas	205
d__Bacteria;p__Patescibacteria;c__Parcubacteria;o__Candidatus_Jorgensenbacteria	21	d__Bacteria;p__Chloroflexi;c__Dehalococcoidia;o__SAR202_clade	18	d__Bacteria;p__Proteobacteria;c__Alphaproteobacteria;o__Dongiales;f__Dongiaceae	236	d__Bacteria;p__Proteobacteria;c__Gammaproteobacteria;o__Burkholderiales;f__Oxalobacteraceae;__	200
d__Bacteria;p__Patescibacteria;c__Parcubacteria;o__Candidatus_Moranbacteria	21	d__Bacteria;p__Chloroflexi;c__OLB14;o__OLB14	18	d__Bacteria;p__Cyanobacteria;c__Cyanobacteriia;o__Chloroplast;f__Chloroplast	234	d__Bacteria;p__Proteobacteria;c__Gammaproteobacteria;o__Burkholderiales;f__Oxalobacteraceae;g__Herminiimonas	190
d__Bacteria;p__Verrucomicrobiota;c__Verrucomicrobiae;o__Pedosphaerales	21	d__Bacteria;p__Myxococcota;c__Polyangia;o__Haliangiales	18	d__Bacteria;p__Acidobacteriota;c__Vicinamibacteria;o__Vicinamibacterales;f__uncultured	199	d__Bacteria;p__Proteobacteria;c__Alphaproteobacteria;o__Sphingomonadales;f__Sphingomonadaceae;g__Novosphingobium	182
d__Bacteria;p__Firmicutes;c__Clostridia;o__Clostridia_vadinBB60_group	20	d__Bacteria;p__Patescibacteria;c__uncultured;o__uncultured	18	d__Bacteria;p__Proteobacteria;c__Gammaproteobacteria;o__Gammaproteobacteria_Incertae_Sedis;f__Unknown_Family	199	d__Bacteria;p__Proteobacteria;c__Alphaproteobacteria;o__Rhizobiales;f__Methyloligellaceae;g__Methyloligellaceae	172
d__Bacteria;p__Firmicutes;c__Symbiobacteriia;o__Symbiobacteriales	20	d__Bacteria;p__Bacteroidota;c__SJA-28;o__SJA-28	17	d__Bacteria;p__Bacteroidota;c__Bacteroidia;o__Sphingobacteriales;f__KD3-93	195	d__Bacteria;p__Abditibacteriota;c__Abditibacteria;o__Abditibacteriales;f__Abditibacteriaceae;g__Abditibacterium	170
d__Bacteria;p__Myxococcota;c__Polyangia;o__Haliangiales	20	d__Bacteria;p__Planctomycetota;c__vadinHA49;o__vadinHA49	17	d__Bacteria;p__Actinobacteriota;c__Acidimicrobiia;o__uncultured;f__uncultured	190	d__Bacteria;p__Bacteroidota;c__Kapabacteria;o__Kapabacteriales;f__Kapabacteriales;g__Kapabacteriales	166
d__Bacteria;p__Firmicutes;c__Bacilli;o__Lactobacillales	17	d__Bacteria;p__Proteobacteria;c__Alphaproteobacteria;o__Dongiales	17	d__Bacteria;p__Actinobacteriota;c__Thermoleophilia;o__Solirubrobacterales;f__Solirubrobacteraceae	190	d__Bacteria;p__Proteobacteria;c__Gammaproteobacteria;o__Burkholderiales;f__Comamonadaceae;g__Variovorax	164
d__Bacteria;p__Proteobacteria;c__Alphaproteobacteria;o__Ferrovibrionales	16	d__Bacteria;p__Proteobacteria;c__Alphaproteobacteria;o__Paracaedibacterales	17	d__Bacteria;p__Actinobacteriota;c__Acidimicrobiia;o__Microtrichales;f__Iamiaceae	186	d__Bacteria;p__Proteobacteria;c__Alphaproteobacteria;o__Sphingomonadales;f__Sphingomonadaceae;g__Altererythrobacter	160
d__Bacteria;p__Verrucomicrobiota;c__Verrucomicrobiae;o__Opitutales	15	d__Bacteria;p__Patescibacteria;c__Parcubacteria;o__Candidatus_Kaiserbacteria	16	d__Bacteria;p__Proteobacteria;c__Alphaproteobacteria;o__Rhizobiales;f__Devosiaceae	186	d__Bacteria;p__Gemmatimonadota;c__Gemmatimonadetes;o__Gemmatimonadales;f__Gemmatimonadaceae;g__uncultured	146
d__Bacteria;p__Planctomycetota;c__BD7-11;o__BD7-11	14	d__Archaea;p__Nanoarchaeota;c__Nanoarchaeia;o__Woesearchaeales	15	d__Bacteria;p__Proteobacteria;c__Alphaproteobacteria;o__uncultured;f__uncultured	177	d__Bacteria;p__Proteobacteria;c__Alphaproteobacteria;o__Caulobacterales;f__Caulobacteraceae;g__Phenylobacterium	135
d__Bacteria;p__Abditibacteriota;c__Abditibacteria;o__Abditibacteriales	13	d__Bacteria;p__Abditibacteriota;c__Abditibacteria;o__Abditibacteriales	14	d__Bacteria;__;__;__;__	169	d__Bacteria;p__Deinococcota;c__Deinococci;o__Deinococcales;f__Trueperaceae;g__Truepera	131
d__Bacteria;p__Bacteroidota;c__Rhodothermia;o__Rhodothermales	13	d__Bacteria;p__Elusimicrobiota;c__Elusimicrobia;o__MVP-88	14	d__Bacteria;p__Acidobacteriota;c__Holophagae;o__Subgroup_7;f__Subgroup_7	168	d__Bacteria;p__Actinobacteriota;c__Acidimicrobiia;o__Microtrichales;f__Iamiaceae;g__Iamia	130
d__Bacteria;p__Chloroflexi;__;__	13	d__Bacteria;p__Actinobacteriota;c__Coriobacteriia;o__OPB41	13	d__Bacteria;p__Actinobacteriota;c__Actinobacteria;o__Frankiales;f__uncultured	164	d__Bacteria;p__Actinobacteriota;c__Actinobacteria;o__Pseudonocardiales;f__Pseudonocardiaceae;g__Pseudonocardia	121
d__Bacteria;p__Elusimicrobiota;c__Elusimicrobia;o__Lineage_IV	13	d__Bacteria;p__Gemmatimonadota;c__Longimicrobia;o__Longimicrobiales	13	d__Bacteria;p__Actinobacteriota;c__Thermoleophilia;o__Solirubrobacterales;f__67-14	163	d__Bacteria;p__Actinobacteriota;c__Acidimicrobiia;o__uncultured;f__uncultured;g__uncultured	120
d__Bacteria;p__Myxococcota;c__Polyangia;o__VHS-B3-70	13	d__Bacteria;p__Planctomycetota;c__Planctomycetes;o__Gemmatales	13	d__Bacteria;p__Actinobacteriota;c__Acidimicrobiia;o__IMCC26256;f__IMCC26256	155	d__Bacteria;p__Bdellovibrionota;c__Bdellovibrionia;o__Bacteriovoracales;f__Bacteriovoracaceae;g__Bacteriovorax	112
d__Bacteria;p__Planctomycetota;c__Phycisphaerae;o__CCM11a	13	d__Bacteria;p__Proteobacteria;c__Alphaproteobacteria;o__Reyranellales	13	d__Bacteria;p__Chloroflexi;c__Anaerolineae;o__SBR1031;f__SBR1031	153	d__Bacteria;p__Desulfobacterota;c__uncultured;o__uncultured;f__uncultured;g__uncultured	109
d__Bacteria;p__Acidobacteriota;c__Blastocatellia;o__Blastocatellales	12	d__Bacteria;p__Nitrospinota;c__P9X2b3D02;o__P9X2b3D02	11	d__Bacteria;p__Actinobacteriota;c__MB-A2-108;o__MB-A2-108;f__MB-A2-108	150	d__Bacteria;p__Proteobacteria;c__Alphaproteobacteria;o__Sphingomonadales;f__Sphingomonadaceae;g__Sphingobium	107
d__Bacteria;p__Firmicutes;__;__	12	d__Bacteria;p__Sumerlaeota;c__Sumerlaeia;o__uncultured	11	d__Bacteria;p__Chloroflexi;c__Anaerolineae;o__Anaerolineales;f__Anaerolineaceae	150	d__Bacteria;p__Bacteroidota;c__Bacteroidia;o__Chitinophagales;f__Chitinophagaceae;g__Parasegetibacter	105
d__Bacteria;p__Chloroflexi;c__Dehalococcoidia;__	11	d__Bacteria;p__LCP-89;c__LCP-89;o__LCP-89	10	d__Bacteria;p__Armatimonadota;c__Fimbriimonadia;o__Fimbriimonadales;f__Fimbriimonadaceae	146	d__Bacteria;p__Proteobacteria;c__Alphaproteobacteria;o__Acetobacterales;f__Acetobacteraceae;g__Roseomonas	104
d__Bacteria;p__Acidobacteriota;c__Holophagae;o__Holophagales	10	d__Bacteria;p__Nitrospinota;c__Nitrospinia;o__Nitrospinales	9	d__Bacteria;p__Armatimonadota;c__Chthonomonadetes;o__Chthonomonadales;f__Chthonomonadaceae	139	d__Bacteria;p__Acidobacteriota;c__Blastocatellia;o__Pyrinomonadales;f__Pyrinomonadaceae;g__RB41	102
d__Bacteria;p__Bacteroidota;c__Bacteroidia;o__Sphingobacteriales	10	d__Bacteria;p__Patescibacteria;c__Parcubacteria;o__Candidatus_Azambacteria	9	d__Bacteria;p__Planctomycetota;c__Phycisphaerae;o__Phycisphaerales;f__Phycisphaeraceae	139	d__Bacteria;p__Proteobacteria;c__Alphaproteobacteria;o__Sphingomonadales;f__Sphingomonadaceae;g__Sphingorhabdus	101
d__Bacteria;p__Gemmatimonadota;c__MD2902-B12;o__MD2902-B12	10	d__Bacteria;p__Myxococcota;c__Polyangia;o__mle1-27	7	d__Bacteria;p__Actinobacteriota;c__Acidimicrobiia;o__Microtrichales;__	137	d__Bacteria;p__Proteobacteria;c__Alphaproteobacteria;o__Rhizobiales;f__Rhizobiaceae;g__Aliihoeflea	96
d__Bacteria;p__Armatimonadota;c__Fimbriimonadia;o__Fimbriimonadales	9	d__Archaea;p__Crenarchaeota;c__Bathyarchaeia;o__Bathyarchaeia	5	d__Bacteria;p__Firmicutes;c__Bacilli;o__Exiguobacterales;f__Exiguobacteraceae	137	d__Bacteria;p__Actinobacteriota;c__Actinobacteria;o__Frankiales;f__Geodermatophilaceae;g__Blastococcus	91
d__Bacteria;p__Chloroflexi;c__Dehalococcoidia;o__SAR202_clade	9	d__Bacteria;p__TA06;c__TA06;o__TA06	5	d__Bacteria;p__Proteobacteria;c__Alphaproteobacteria;o__Caulobacterales;f__Hyphomonadaceae	134	d__Bacteria;p__Actinobacteriota;c__Actinobacteria;o__Micrococcales;f__Intrasporangiaceae;__	91
d__Bacteria;p__Chloroflexi;c__SHA-26;o__SHA-26	9	d__Bacteria;p__RCP2-54;c__RCP2-54;o__RCP2-54	4	d__Bacteria;p__Proteobacteria;c__Gammaproteobacteria;o__PLTA13;f__PLTA13	134	d__Bacteria;p__Proteobacteria;c__Alphaproteobacteria;o__Rhizobiales;f__Beijerinckiaceae;g__Bosea	81
d__Bacteria;p__Firmicutes;c__Clostridia;__	9	d__Bacteria;p__Proteobacteria;c__Gammaproteobacteria;o__Pseudomonadales;f__Moraxellaceae	6978	d__Bacteria;p__Acidobacteriota;c__Vicinamibacteria;o__Subgroup_17;f__Subgroup_17	129	d__Bacteria;p__Proteobacteria;c__Alphaproteobacteria;o__Rhizobiales;f__Beijerinckiaceae;__	79
d__Bacteria;p__Patescibacteria;c__Parcubacteria;o__Candidatus_Kaiserbacteria	9	d__Bacteria;p__Cyanobacteria;c__Cyanobacteriia;o__Oxyphotobacteria_Incertae_Sedis;f__Unknown_Family	3262	d__Bacteria;p__Bacteroidota;c__Bacteroidia;o__Flavobacteriales;f__Cryomorphaceae	127	d__Bacteria;p__Proteobacteria;c__Alphaproteobacteria;o__Sphingomonadales;f__Sphingomonadaceae;g__Qipengyuania	77
d__Bacteria;p__Proteobacteria;c__Alphaproteobacteria;o__Holosporales	9	d__Bacteria;p__Proteobacteria;c__Alphaproteobacteria;o__Rhodobacterales;f__Rhodobacteraceae	3187	d__Bacteria;p__Verrucomicrobiota;c__Verrucomicrobiae;o__Opitutales;f__Opitutaceae	125	d__Bacteria;p__Proteobacteria;c__Alphaproteobacteria;o__Rhizobiales;f__Rhizobiaceae;g__Phyllobacterium	74
d__Bacteria;p__Proteobacteria;c__Gammaproteobacteria;o__Halothiobacillales	9	d__Bacteria;p__Proteobacteria;c__Gammaproteobacteria;o__Xanthomonadales;f__Xanthomonadaceae	3082	d__Bacteria;p__Proteobacteria;c__Alphaproteobacteria;o__Rhizobiales;f__Beijerinckiaceae	122	d__Bacteria;p__Chloroflexi;c__Anaerolineae;o__SBR1031;f__A4b;g__A4b	73
d__Bacteria;p__FCPU426;c__FCPU426;o__FCPU426	8	d__Bacteria;p__Proteobacteria;c__Gammaproteobacteria;o__Burkholderiales;f__Comamonadaceae	2198	d__Bacteria;p__Bacteroidota;c__Bacteroidia;o__Sphingobacteriales;f__FFCH9454	121	d__Bacteria;p__Actinobacteriota;c__Thermoleophilia;o__Gaiellales;f__Gaiellaceae;g__Gaiella	68
d__Bacteria;p__Hydrogenedentes;c__Hydrogenedentia;o__Hydrogenedentiales	8	d__Bacteria;p__Deinococcota;c__Deinococci;o__Deinococcales;f__Deinococcaceae	2185	d__Bacteria;p__Proteobacteria;c__Alphaproteobacteria;o__Rhizobiales;f__Amb-16S-1323	119	d__Bacteria;p__Firmicutes;c__Bacilli;o__Bacillales;f__Bacillaceae;g__Fictibacillus	68
d__Bacteria;p__Patescibacteria;c__WWE3;o__WWE3	8	d__Bacteria;p__Proteobacteria;c__Alphaproteobacteria;o__Sphingomonadales;f__Sphingomonadaceae	2101	d__Bacteria;p__Actinobacteriota;c__Acidimicrobiia;o__Microtrichales;f__uncultured	118	d__Bacteria;p__Actinobacteriota;c__Acidimicrobiia;o__Actinomarinales;f__uncultured;g__uncultured	67
d__Bacteria;p__Patescibacteria;c__Microgenomatia;o__Candidatus_Woesebacteria	7	d__Bacteria;p__Chloroflexi;c__TK10;o__TK10;f__TK10	2001	d__Bacteria;p__Proteobacteria;c__Gammaproteobacteria;o__Legionellales;f__Legionellaceae	118	d__Bacteria;p__Planctomycetota;c__Planctomycetes;o__Pirellulales;f__Pirellulaceae;g__uncultured	66
d__Bacteria;p__Patescibacteria;c__Parcubacteria;o__Candidatus_Campbellbacteria	7	d__Archaea;p__Crenarchaeota;c__Nitrososphaeria;o__Nitrosopumilales;f__Nitrosopumilaceae	1774	d__Bacteria;p__Patescibacteria;c__Saccharimonadia;o__Saccharimonadales;f__Saccharimonadales	111	d__Bacteria;p__Proteobacteria;c__Alphaproteobacteria;o__Rhizobiales;f__Beijerinckiaceae;g__Methylobacterium-Methylorubrum	65
d__Bacteria;p__Patescibacteria;c__Parcubacteria;o__Candidatus_Giovannonibacteria	7	d__Bacteria;p__Bacteroidota;c__Ignavibacteria;o__Ignavibacteriales;f__Melioribacteraceae	1668	d__Bacteria;p__Armatimonadota;c__uncultured;o__uncultured;f__uncultured	108	d__Bacteria;p__Proteobacteria;c__Alphaproteobacteria;o__Dongiales;f__Dongiaceae;g__Dongia	64
d__Bacteria;p__Acidobacteriota;c__Blastocatellia;o__11-24	6	d__Bacteria;p__MBNT15;c__MBNT15;o__MBNT15;f__MBNT15	1579	d__Bacteria;p__Proteobacteria;c__Alphaproteobacteria;o__Reyranellales;f__Reyranellaceae	107	d__Bacteria;p__NB1-j;c__NB1-j;o__NB1-j;f__NB1-j;g__NB1-j	63
d__Bacteria;p__Patescibacteria;c__Gracilibacteria;o__Gracilibacteria	6	d__Bacteria;p__Patescibacteria;c__Parcubacteria;__;__	1394	d__Bacteria;p__Chloroflexi;c__Dehalococcoidia;o__S085;f__S085	105	d__Bacteria;p__Bdellovibrionota;c__Bdellovibrionia;o__Bacteriovoracales;f__Bacteriovoracaceae;g__Peredibacter	61
d__Archaea;p__Micrarchaeota;c__Micrarchaeia;o__Micrarchaeales	5	d__Bacteria;p__Chloroflexi;c__Anaerolineae;o__Anaerolineales;f__Anaerolineaceae	1345	d__Bacteria;p__Acidobacteriota;c__Acidobacteriae;o__Bryobacterales;f__Bryobacteraceae	100	d__Bacteria;p__Proteobacteria;c__Alphaproteobacteria;o__Rhizobiales;f__Xanthobacteraceae;g__Bradyrhizobium	60
d__Bacteria;p__Proteobacteria;c__Gammaproteobacteria;__	5	d__Bacteria;p__Bacteroidota;c__Bacteroidia;o__Cytophagales;f__Microscillaceae	1258	d__Archaea;p__Crenarchaeota;c__Nitrososphaeria;o__Nitrososphaerales;f__Nitrososphaeraceae	98	d__Bacteria;p__Proteobacteria;c__Alphaproteobacteria;o__Sphingomonadales;f__Sphingomonadaceae;g__Sphingoaurantiacus	59
d__Bacteria;p__Bdellovibrionota;c__Oligoflexia;o__0319-6G20	3	d__Bacteria;p__Proteobacteria;c__Gammaproteobacteria;o__Burkholderiales;f__Gallionellaceae	1218	d__Bacteria;p__Proteobacteria;c__Alphaproteobacteria;o__Rhizobiales;f__uncultured	98	d__Bacteria;p__Chloroflexi;c__KD4-96;o__KD4-96;f__KD4-96;g__KD4-96	57
d__Bacteria;p__Proteobacteria;c__Gammaproteobacteria;o__Pseudomonadales;f__Moraxellaceae	10651	d__Bacteria;p__Acidobacteriota;c__Thermoanaerobaculia;o__Thermoanaerobaculales;f__Thermoanaerobaculaceae	1215	d__Bacteria;p__Proteobacteria;c__Gammaproteobacteria;__;__	98	d__Bacteria;p__Proteobacteria;c__Alphaproteobacteria;o__Rhizobiales;f__Hyphomicrobiaceae;g__Pedomicrobium	56
d__Bacteria;p__Acidobacteriota;c__Thermoanaerobaculia;o__Thermoanaerobaculales;f__Thermoanaerobaculaceae	6436	d__Bacteria;p__Proteobacteria;c__Gammaproteobacteria;o__Burkholderiales;__	1151	d__Bacteria;p__Proteobacteria;c__Gammaproteobacteria;o__Salinisphaerales;f__Solimonadaceae	98	d__Bacteria;p__Proteobacteria;c__Alphaproteobacteria;o__Rhodobacterales;f__Rhodobacteraceae;g__Cereibacter	55
d__Bacteria;p__Proteobacteria;c__Gammaproteobacteria;o__Xanthomonadales;f__Xanthomonadaceae	4557	d__Bacteria;p__Firmicutes;c__Incertae_Sedis;o__DTU014;f__DTU014	1012	d__Bacteria;p__Planctomycetota;c__OM190;o__OM190;f__OM190	96	d__Bacteria;p__Actinobacteriota;c__Actinobacteria;o__Micrococcales;f__Micrococcaceae;g__Paenarthrobacter	54
d__Bacteria;p__Spirochaetota;c__Spirochaetia;o__Spirochaetales;f__Spirochaetaceae	3840	d__Bacteria;p__Actinobacteriota;c__Actinobacteria;o__Micrococcales;f__Intrasporangiaceae	909	d__Bacteria;p__Chloroflexi;c__Anaerolineae;o__Ardenticatenales;f__uncultured	94	d__Bacteria;p__Acidobacteriota;c__Vicinamibacteria;o__Vicinamibacterales;f__uncultured;g__uncultured	53
d__Bacteria;p__Spirochaetota;c__Leptospirae;o__Leptospirales;f__Leptospiraceae	2466	d__Bacteria;p__Chloroflexi;c__Chloroflexia;o__Thermomicrobiales;f__JG30-KF-CM45	863	d__Bacteria;p__NB1-j;c__NB1-j;o__NB1-j;f__NB1-j	93	d__Bacteria;p__Proteobacteria;c__Gammaproteobacteria;o__CCD24;f__CCD24;g__CCD24	53
d__Bacteria;p__Firmicutes;c__Desulfotomaculia;o__Desulfotomaculales;f__Desulfotomaculales	2008	d__Bacteria;p__Cyanobacteria;c__Cyanobacteriia;o__Cyanobacteriales;f__uncultured	808	d__Bacteria;p__Firmicutes;c__Bacilli;o__Paenibacillales;f__Paenibacillaceae	92	d__Bacteria;p__Bacteroidota;c__Bacteroidia;o__Sphingobacteriales;f__Sphingobacteriaceae;g__Arcticibacter	47
d__Bacteria;p__TA06;c__TA06;o__TA06;f__TA06	1691	d__Bacteria;p__Chloroflexi;c__Anaerolineae;o__SBR1031;f__A4b	796	d__Bacteria;p__Nitrospirota;c__Nitrospiria;o__Nitrospirales;f__Nitrospiraceae	87	d__Bacteria;p__Proteobacteria;c__Gammaproteobacteria;o__Pseudomonadales;f__Moraxellaceae;g__Acinetobacter	45
d__Bacteria;p__Proteobacteria;c__Gammaproteobacteria;o__Burkholderiales;f__Comamonadaceae	1481	d__Bacteria;p__Spirochaetota;c__Leptospirae;o__Leptospirales;f__Leptospiraceae	756	d__Bacteria;p__Acidobacteriota;c__Thermoanaerobaculia;o__Thermoanaerobaculales;f__Thermoanaerobaculaceae	83	d__Bacteria;p__Bdellovibrionota;c__Oligoflexia;o__0319-6G20;f__0319-6G20;g__0319-6G20	44
d__Bacteria;p__NKB15;c__NKB15;o__NKB15;f__NKB15	1329	d__Bacteria;p__Bacteroidota;c__Bacteroidia;o__Chitinophagales;f__Saprospiraceae	718	d__Bacteria;p__Proteobacteria;c__Alphaproteobacteria;o__Elsterales;f__uncultured	83	d__Bacteria;p__Acidobacteriota;c__Vicinamibacteria;o__Vicinamibacterales;f__Vicinamibacteraceae;g__Vicinamibacteraceae	43
d__Bacteria;p__Desulfobacterota;c__Desulfomonilia;o__Desulfomonilales;f__Desulfomonilaceae	1265	d__Bacteria;p__Bacteroidota;c__Ignavibacteria;o__Ignavibacteriales;f__PHOS-HE36	663	d__Bacteria;p__Actinobacteriota;c__Actinobacteria;o__Corynebacteriales;f__Mycobacteriaceae	81	d__Bacteria;p__Proteobacteria;c__Gammaproteobacteria;o__Xanthomonadales;f__Xanthomonadaceae;__	42
d__Bacteria;p__Chloroflexi;c__Anaerolineae;o__Anaerolineales;f__Anaerolineaceae	1172	d__Bacteria;p__Proteobacteria;c__Gammaproteobacteria;o__Ectothiorhodospirales;f__Ectothiorhodospiraceae	636	d__Bacteria;p__Patescibacteria;c__Saccharimonadia;o__Saccharimonadales;f__LWQ8	80	d__Bacteria;p__Verrucomicrobiota;c__Chlamydiae;o__Chlamydiales;f__Parachlamydiaceae;__	42
d__Bacteria;p__Proteobacteria;c__Gammaproteobacteria;o__Burkholderiales;f__Gallionellaceae	1120	d__Bacteria;p__Proteobacteria;c__Alphaproteobacteria;o__Rhizobiales;f__Rhizobiaceae	613	d__Bacteria;p__RCP2-54;c__RCP2-54;o__RCP2-54;f__RCP2-54	78	d__Bacteria;p__Proteobacteria;c__Gammaproteobacteria;o__Steroidobacterales;f__Steroidobacteraceae;g__Steroidobacter	41
d__Bacteria;p__Proteobacteria;c__Alphaproteobacteria;o__Rhizobiales;f__Rhizobiaceae	1106	d__Bacteria;p__Chloroflexi;c__JG30-KF-CM66;o__JG30-KF-CM66;f__JG30-KF-CM66	577	d__Bacteria;p__Firmicutes;c__Clostridia;o__Thermincolales;f__Thermincolaceae	76	d__Bacteria;p__Chloroflexi;c__Chloroflexia;o__Thermomicrobiales;f__JG30-KF-CM45;g__JG30-KF-CM45	40
d__Bacteria;p__Campilobacterota;c__Campylobacteria;o__Campylobacterales;f__Sulfurimonadaceae	1081	d__Bacteria;p__Acidobacteriota;c__Blastocatellia;o__11-24;f__11-24	568	d__Bacteria;p__Acidobacteriota;c__Acidobacteriae;o__Elev-16S-1166;f__Elev-16S-1166	74	d__Bacteria;p__Methylomirabilota;c__Methylomirabilia;o__Rokubacteriales;f__Rokubacteriales;g__Rokubacteriales	39
d__Bacteria;p__Desulfobacterota;c__Desulfobulbia;o__Desulfobulbales;f__Desulfurivibrionaceae	1063	d__Bacteria;p__Bacteroidota;c__Kryptonia;o__Kryptoniales;f__BSV26	527	d__Archaea;p__Crenarchaeota;c__Nitrososphaeria;o__Nitrosopumilales;f__Nitrosopumilaceae	70	d__Bacteria;p__Proteobacteria;c__Gammaproteobacteria;o__Burkholderiales;f__Alcaligenaceae;g__Advenella	39
d__Bacteria;p__Nitrospirota;c__Thermodesulfovibrionia;o__uncultured;f__uncultured	1025	d__Bacteria;p__Actinobacteriota;c__Thermoleophilia;o__Gaiellales;f__uncultured	526	d__Bacteria;p__Acidobacteriota;c__Subgroup_5;o__Subgroup_5;f__Subgroup_5	69	d__Bacteria;p__Verrucomicrobiota;c__Chlamydiae;o__Chlamydiales;f__cvE6;g__cvE6	37
d__Bacteria;__;__;__;__	964	d__Bacteria;p__Actinobacteriota;c__Thermoleophilia;o__Solirubrobacterales;f__67-14	510	d__Bacteria;p__Desulfobacterota;c__uncultured;o__uncultured;f__uncultured	69	d__Bacteria;p__Actinobacteriota;c__Thermoleophilia;o__Solirubrobacterales;f__67-14;g__67-14	36
d__Bacteria;p__Firmicutes;c__Incertae_Sedis;o__DTU014;f__DTU014	881	d__Bacteria;p__Chloroflexi;c__Chloroflexia;o__Chloroflexales;f__Roseiflexaceae	434	d__Bacteria;p__Proteobacteria;c__Alphaproteobacteria;o__Rickettsiales;f__Mitochondria	64	d__Bacteria;p__Actinobacteriota;c__Thermoleophilia;o__Solirubrobacterales;f__Solirubrobacteraceae;g__Conexibacter	36
d__Bacteria;p__Actinobacteriota;c__RBG-16-55-12;o__RBG-16-55-12;f__RBG-16-55-12	869	d__Archaea;p__Crenarchaeota;c__Nitrososphaeria;o__Nitrososphaerales;f__Nitrososphaeraceae	428	d__Bacteria;p__Desulfobacterota;c__Desulfuromonadia;o__Geobacterales;f__Geobacteraceae	62	d__Bacteria;p__Proteobacteria;c__Gammaproteobacteria;o__Oceanospirillales;f__Pseudohongiellaceae;g__BIyi10	35
d__Bacteria;p__Proteobacteria;c__Alphaproteobacteria;o__Sphingomonadales;f__Sphingomonadaceae	751	d__Bacteria;p__Acidobacteriota;c__Vicinamibacteria;o__Vicinamibacterales;f__Vicinamibacteraceae	424	d__Bacteria;p__Actinobacteriota;c__Thermoleophilia;o__Solirubrobacterales;__	60	d__Bacteria;p__Verrucomicrobiota;c__Verrucomicrobiae;o__Verrucomicrobiales;f__Verrucomicrobiaceae;g__uncultured	34
d__Bacteria;p__Proteobacteria;c__Alphaproteobacteria;o__Rhodobacterales;f__Rhodobacteraceae	708	d__Bacteria;p__Deinococcota;c__Deinococci;o__Deinococcales;f__Trueperaceae	411	d__Bacteria;p__Firmicutes;c__Bacilli;o__Bacillales;f__Planococcaceae	60	d__Bacteria;p__Actinobacteriota;c__Actinobacteria;o__Micrococcales;f__Microbacteriaceae;__	33
d__Bacteria;p__Proteobacteria;c__Gammaproteobacteria;o__Burkholderiales;__	704	d__Bacteria;p__Gemmatimonadota;c__Gemmatimonadetes;o__Gemmatimonadales;f__Gemmatimonadaceae	411	d__Bacteria;p__Actinobacteriota;c__Actinobacteria;o__Euzebyales;f__Euzebyaceae	58	d__Bacteria;p__Proteobacteria;c__Alphaproteobacteria;o__Rhizobiales;f__Xanthobacteraceae;g__Rhodoplanes	33
d__Bacteria;p__Marinimicrobia_(SAR406_clade);c__Marinimicrobia_(SAR406_clade);o__Marinimicrobia_(SAR406_clade);f__Marinimicrobia_(SAR406_clade)	679	d__Bacteria;p__Proteobacteria;c__Alphaproteobacteria;o__Caulobacterales;f__Caulobacteraceae	369	d__Bacteria;p__Proteobacteria;c__Alphaproteobacteria;__;__	57	d__Bacteria;p__Proteobacteria;c__Gammaproteobacteria;__;__;__	32
d__Bacteria;p__Gemmatimonadota;c__BD2-11_terrestrial_group;o__BD2-11_terrestrial_group;f__BD2-11_terrestrial_group	677	d__Bacteria;p__Zixibacteria;c__Zixibacteria;o__Zixibacteria;f__Zixibacteria	368	d__Archaea;p__Thermoplasmatota;c__Thermoplasmata;o__Marine_Group_II;f__Marine_Group_II	55	d__Bacteria;p__Acidobacteriota;c__Blastocatellia;o__Blastocatellales;f__Blastocatellaceae;g__Stenotrophobacter	31
d__Bacteria;p__Proteobacteria;c__Gammaproteobacteria;o__Burkholderiales;f__Rhodocyclaceae	671	d__Bacteria;p__Planctomycetota;c__Planctomycetes;o__Pirellulales;f__Pirellulaceae	343	d__Bacteria;p__Firmicutes;c__Desulfitobacteriia;o__Desulfitobacteriales;f__Desulfitobacteriaceae	51	d__Bacteria;p__Chloroflexi;c__Chloroflexia;o__Thermomicrobiales;f__AKYG1722;g__AKYG1722	31
d__Bacteria;p__Deinococcota;c__Deinococci;o__Deinococcales;f__Deinococcaceae	662	d__Bacteria;p__Proteobacteria;c__Alphaproteobacteria;o__uncultured;f__uncultured	335	d__Bacteria;p__MBNT15;c__MBNT15;o__MBNT15;f__MBNT15	49	d__Bacteria;p__Myxococcota;c__Polyangia;o__Polyangiales;f__Polyangiaceae;g__Pajaroellobacter	31
d__Bacteria;p__Desulfobacterota;c__Desulfarculia;o__Desulfarculales;f__Desulfarculaceae	563	d__Bacteria;p__Chloroflexi;c__Chloroflexia;o__Chloroflexales;f__Chloroflexaceae	329	d__Bacteria;p__Bacteroidota;c__SJA-28;o__SJA-28;f__SJA-28	48	d__Bacteria;p__Actinobacteriota;c__Thermoleophilia;o__Solirubrobacterales;f__Solirubrobacteraceae;g__Patulibacter	29
d__Bacteria;p__Firmicutes;c__Bacilli;o__Bacillales;f__Bacillaceae	514	d__Bacteria;p__Patescibacteria;c__Parcubacteria;o__Candidatus_Jorgensenbacteria;f__Candidatus_Jorgensenbacteria	329	d__Bacteria;p__Proteobacteria;c__Gammaproteobacteria;o__Burkholderiales;f__Gallionellaceae	47	d__Bacteria;p__Proteobacteria;c__Alphaproteobacteria;o__Rhodobacterales;f__Rhodobacteraceae;g__Paracoccus	27
d__Bacteria;p__Bacteroidota;c__Ignavibacteria;o__Ignavibacteriales;f__Melioribacteraceae	509	d__Bacteria;p__Bacteroidota;c__Bacteroidia;o__Sphingobacteriales;f__env.OPS_17	263	d__Bacteria;p__Firmicutes;c__Bacilli;o__Alicyclobacillales;f__Alicyclobacillaceae	46	d__Bacteria;p__Proteobacteria;c__Alphaproteobacteria;o__Rickettsiales;f__Mitochondria;g__Mitochondria	27
d__Bacteria;p__Actinobacteriota;c__Thermoleophilia;o__Gaiellales;f__uncultured	505	d__Bacteria;p__Nitrospirota;c__Nitrospiria;o__Nitrospirales;f__Nitrospiraceae	263	d__Bacteria;p__Proteobacteria;c__Alphaproteobacteria;o__Rhizobiales;f__A0839	45	d__Bacteria;p__Proteobacteria;c__Alphaproteobacteria;o__Rhizobiales;f__Beijerinckiaceae;g__Microvirga	26
d__Bacteria;p__MBNT15;c__MBNT15;o__MBNT15;f__MBNT15	504	d__Bacteria;p__Nitrospirota;c__Thermodesulfovibrionia;o__uncultured;f__uncultured	260	d__Bacteria;p__Gemmatimonadota;c__Longimicrobia;o__Longimicrobiales;f__Longimicrobiaceae	44	d__Bacteria;p__Proteobacteria;c__Gammaproteobacteria;o__PLTA13;f__PLTA13;g__PLTA13	26
d__Bacteria;p__Chloroflexi;c__Dehalococcoidia;o__MSBL5;f__MSBL5	453	d__Bacteria;p__Desulfobacterota;c__Desulfuromonadia;o__Bradymonadales;f__Bradymonadales	255	d__Bacteria;p__Myxococcota;c__bacteriap25;o__bacteriap25;f__bacteriap25	42	d__Bacteria;p__RCP2-54;c__RCP2-54;o__RCP2-54;f__RCP2-54;g__RCP2-54	26
d__Bacteria;p__Verrucomicrobiota;c__Omnitrophia;o__Omnitrophales;f__Omnitrophaceae	418	d__Bacteria;p__Actinobacteriota;c__Coriobacteriia;o__CG2-30-50-142;f__CG2-30-50-142	248	d__Bacteria;p__Proteobacteria;c__Alphaproteobacteria;o__Rhizobiales;f__KF-JG30-B3	41	d__Archaea;p__Crenarchaeota;c__Nitrososphaeria;o__Nitrosopumilales;f__Nitrosopumilaceae;g__Candidatus_Nitrosotenuis	25
d__Bacteria;p__Actinobacteriota;c__Actinobacteria;o__Micrococcales;f__Intrasporangiaceae	399	d__Bacteria;p__Desulfobacterota;c__Desulfomonilia;o__Desulfomonilales;f__Desulfomonilaceae	245	d__Bacteria;p__Verrucomicrobiota;c__Chlamydiae;o__Chlamydiales;f__cvE6	41	d__Bacteria;p__Proteobacteria;c__Gammaproteobacteria;o__Burkholderiales;f__Nitrosomonadaceae;g__IS-44	25
d__Bacteria;p__Chloroflexi;c__Chloroflexia;o__Chloroflexales;f__Herpetosiphonaceae	364	d__Bacteria;p__Proteobacteria;c__Gammaproteobacteria;o__HOC36;f__HOC36	244	d__Bacteria;p__Actinobacteriota;c__Actinobacteria;o__Streptomycetales;f__Streptomycetaceae	40	d__Bacteria;p__Acidobacteriota;c__Acidobacteriae;o__Bryobacterales;f__Bryobacteraceae;g__Bryobacter	24
d__Bacteria;p__Proteobacteria;c__Gammaproteobacteria;o__Burkholderiales;f__Methylophilaceae	344	d__Bacteria;__;__;__;__	240	d__Bacteria;p__Chloroflexi;c__Anaerolineae;o__RBG-13-54-9;f__RBG-13-54-9	40	Unassigned;__;__;__;__;__	23
d__Bacteria;p__Bacteroidota;c__Bacteroidia;o__Flavobacteriales;f__Flavobacteriaceae	329	d__Bacteria;p__Proteobacteria;c__Alphaproteobacteria;o__Rhizobiales;f__Xanthobacteraceae	239	d__Bacteria;p__Proteobacteria;c__Alphaproteobacteria;o__Tistrellales;f__Geminicoccaceae	39	d__Bacteria;p__Proteobacteria;c__Gammaproteobacteria;o__Acidiferrobacterales;f__Acidiferrobacteraceae;g__Sulfurifustis	20
d__Bacteria;p__Nitrospirota;c__4-29-1;o__4-29-1;f__4-29-1	311	d__Bacteria;p__Planctomycetota;c__OM190;o__OM190;f__OM190	237	d__Bacteria;p__Verrucomicrobiota;c__Chlamydiae;o__Chlamydiales;f__Simkaniaceae	39	d__Bacteria;p__Planctomycetota;c__Planctomycetes;o__Gemmatales;f__Gemmataceae;g__uncultured	18
d__Bacteria;p__Proteobacteria;c__Gammaproteobacteria;o__Burkholderiales;f__Hydrogenophilaceae	273	d__Bacteria;p__Methylomirabilota;c__Methylomirabilia;o__Methylomirabilales;f__Methylomirabilaceae	233	d__Bacteria;p__Latescibacterota;c__Latescibacterota;o__Latescibacterota;f__Latescibacterota	37	d__Bacteria;p__Proteobacteria;c__Gammaproteobacteria;o__Coxiellales;f__Coxiellaceae;g__Coxiella	18
d__Bacteria;p__Planctomycetota;c__Planctomycetes;o__Pirellulales;f__Pirellulaceae	259	d__Bacteria;p__Chloroflexi;c__Chloroflexia;o__Chloroflexales;f__Herpetosiphonaceae	223	d__Bacteria;p__Actinobacteriota;c__Actinobacteria;o__Streptosporangiales;f__Thermomonosporaceae	36	d__Bacteria;p__Chloroflexi;c__JG30-KF-CM66;o__JG30-KF-CM66;f__JG30-KF-CM66;g__JG30-KF-CM66	17
d__Bacteria;p__Patescibacteria;c__Parcubacteria;o__Candidatus_Wolfebacteria;f__Candidatus_Wolfebacteria	253	d__Bacteria;p__Acidobacteriota;c__Blastocatellia;o__Blastocatellales;f__Blastocatellaceae	222	d__Bacteria;p__Bacteroidota;c__Bacteroidia;o__Flavobacteriales;f__Flavobacteriaceae	36	d__Bacteria;p__Chloroflexi;c__Dehalococcoidia;o__S085;f__S085;g__S085	16
d__Bacteria;p__Desulfobacterota;c__Syntrophobacteria;o__Syntrophobacterales;f__Syntrophobacteraceae	248	d__Bacteria;p__Chloroflexi;c__Anaerolineae;o__Ardenticatenales;f__Ardenticatenaceae	222	d__Bacteria;p__Cyanobacteria;c__Sericytochromatia;o__Sericytochromatia;f__Sericytochromatia	36	d__Bacteria;p__Planctomycetota;c__Planctomycetes;o__Isosphaerales;f__Isosphaeraceae;g__uncultured	16
d__Bacteria;p__Acidobacteriota;c__Acidobacteriae;o__Acidobacteriae;f__Acidobacteriae	214	d__Bacteria;p__Proteobacteria;c__Alphaproteobacteria;o__Caulobacterales;f__Hyphomonadaceae	215	d__Bacteria;p__Latescibacterota;c__Latescibacteria;o__Latescibacterales;f__Latescibacteraceae	34	d__Bacteria;p__Acidobacteriota;c__Blastocatellia;o__Blastocatellales;f__Blastocatellaceae;g__uncultured	15
d__Bacteria;p__Cyanobacteria;c__Cyanobacteriia;o__Oxyphotobacteria_Incertae_Sedis;f__Unknown_Family	206	d__Bacteria;p__Firmicutes;c__Symbiobacteriia;o__Symbiobacteriales;f__uncultured	214	d__Bacteria;p__Patescibacteria;c__Saccharimonadia;o__Saccharimonadales;__	34	d__Bacteria;p__Myxococcota;c__bacteriap25;o__bacteriap25;f__bacteriap25;g__bacteriap25	15
d__Bacteria;p__Sva0485;c__Sva0485;o__Sva0485;f__Sva0485	203	d__Bacteria;p__Actinobacteriota;c__Actinobacteria;o__Micromonosporales;f__Micromonosporaceae	205	d__Bacteria;p__Firmicutes;c__Clostridia;o__Clostridia;f__Gracilibacteraceae	32	d__Bacteria;p__Proteobacteria;c__Alphaproteobacteria;o__Tistrellales;f__Geminicoccaceae;g__Candidatus_Alysiosphaera	15
d__Bacteria;p__Proteobacteria;c__Alphaproteobacteria;o__Caulobacterales;f__Caulobacteraceae	186	d__Bacteria;p__Actinobacteriota;c__Actinobacteria;o__Micrococcales;f__Micrococcaceae	200	d__Bacteria;p__Myxococcota;c__Polyangia;o__Blfdi19;f__Blfdi19	31	d__Bacteria;p__Acidobacteriota;c__Acidobacteriae;o__Subgroup_2;f__Subgroup_2;g__Subgroup_2	14
d__Bacteria;p__Latescibacterota;c__Latescibacterota;o__Latescibacterota;f__Latescibacterota	176	d__Bacteria;p__Bdellovibrionota;c__Bdellovibrionia;o__Bdellovibrionales;f__Bdellovibrionaceae	198	d__Bacteria;p__Myxococcota;c__Polyangia;o__Polyangiales;f__BIrii41	30	d__Bacteria;p__Proteobacteria;c__Gammaproteobacteria;o__Xanthomonadales;f__Xanthomonadaceae;g__Pseudoxanthomonas	14
d__Archaea;p__Nanoarchaeota;c__Nanoarchaeia;o__Woesearchaeales;f__Woesearchaeales	173	d__Bacteria;p__Actinobacteriota;c__Actinobacteria;o__Propionibacteriales;f__Nocardioidaceae	196	d__Bacteria;p__Proteobacteria;c__Gammaproteobacteria;o__Burkholderiales;f__B1-7BS	30	d__Bacteria;p__Bacteroidota;c__Bacteroidia;o__Cytophagales;f__Microscillaceae;g__Chryseolinea	13
d__Bacteria;p__Cyanobacteria;c__Cyanobacteriia;o__Cyanobacteriales;f__uncultured	161	d__Bacteria;p__Actinobacteriota;c__Actinobacteria;o__KIST-JJY010;f__KIST-JJY010	192	d__Bacteria;p__Acidobacteriota;c__Vicinamibacteria;o__Subgroup_9;f__Subgroup_9	29	d__Bacteria;p__Chloroflexi;c__Anaerolineae;o__Caldilineales;f__Caldilineaceae;g__uncultured	13
d__Bacteria;p__Acidobacteriota;c__Acidobacteriae;__;__	158	d__Bacteria;p__Acidobacteriota;c__Acidobacteriae;o__Solibacterales;f__Solibacteraceae	187	d__Bacteria;p__Chloroflexi;c__Chloroflexia;o__Thermomicrobiales;f__AKYG1722	29	d__Bacteria;p__Planctomycetota;c__Planctomycetes;o__Pirellulales;f__Pirellulaceae;g__Pirellula	12
d__Bacteria;p__Actinobacteriota;c__Coriobacteriia;o__CG2-30-50-142;f__CG2-30-50-142	153	d__Bacteria;p__Chloroflexi;c__KD4-96;o__KD4-96;f__KD4-96	185	d__Bacteria;p__Proteobacteria;c__Gammaproteobacteria;o__Diplorickettsiales;f__Diplorickettsiaceae	27	d__Bacteria;p__Chloroflexi;c__Chloroflexia;o__Chloroflexales;f__Roseiflexaceae;g__uncultured	11
d__Bacteria;p__Armatimonadota;c__Chthonomonadetes;o__Chthonomonadales;f__Chthonomonadales	152	d__Bacteria;p__Patescibacteria;c__Parcubacteria;o__Parcubacteria;f__Parcubacteria	177	d__Bacteria;p__Chloroflexi;c__TK10;o__TK10;f__TK10	26	d__Bacteria;p__Cyanobacteria;c__Vampirivibrionia;o__Obscuribacterales;f__Obscuribacteraceae;g__Obscuribacteraceae	11
d__Bacteria;p__Gemmatimonadota;c__Gemmatimonadetes;o__Gemmatimonadales;f__Gemmatimonadaceae	148	d__Bacteria;p__Myxococcota;c__Polyangia;o__Polyangiales;f__Sandaracinaceae	169	d__Bacteria;p__Proteobacteria;c__Gammaproteobacteria;o__Burkholderiales;f__SC-I-84	26	d__Bacteria;p__Myxococcota;c__Myxococcia;o__Myxococcales;f__Myxococcaceae;__	10
d__Bacteria;p__Acidobacteriota;c__Vicinamibacteria;o__Vicinamibacterales;f__uncultured	143	d__Bacteria;p__Proteobacteria;c__Gammaproteobacteria;o__Burkholderiales;f__Rhodocyclaceae	168	d__Bacteria;p__Proteobacteria;c__Gammaproteobacteria;o__Xanthomonadales;f__Rhodanobacteraceae	26	d__Bacteria;p__Bacteroidota;c__Bacteroidia;o__Cytophagales;f__Cytophagaceae;g__Rhodocytophaga	9
d__Bacteria;p__Proteobacteria;c__Alphaproteobacteria;o__uncultured;f__uncultured	142	d__Bacteria;p__Spirochaetota;c__Spirochaetia;o__Spirochaetales;f__Spirochaetaceae	167	d__Bacteria;p__Chloroflexi;c__Chloroflexia;o__Chloroflexales;f__Roseiflexaceae	25	d__Bacteria;p__Chloroflexi;c__Anaerolineae;o__RBG-13-54-9;f__RBG-13-54-9;g__RBG-13-54-9	8
d__Bacteria;p__Proteobacteria;c__Alphaproteobacteria;o__Caulobacterales;f__Hyphomonadaceae	138	d__Bacteria;p__Bacteroidota;c__Bacteroidia;o__Chitinophagales;f__Chitinophagaceae	158	d__Bacteria;p__Methylomirabilota;c__Methylomirabilia;o__Rokubacteriales;f__WX65	25	d__Bacteria;p__Firmicutes;c__Incertae_Sedis;o__DTU014;f__DTU014;g__DTU014	8
d__Bacteria;p__Zixibacteria;c__Zixibacteria;o__Zixibacteria;f__Zixibacteria	136	d__Bacteria;p__Actinobacteriota;c__Actinobacteria;o__Corynebacteriales;f__Mycobacteriaceae	157	d__Bacteria;p__Bacteroidota;c__Rhodothermia;o__Rhodothermales;f__Rhodothermaceae	24	d__Bacteria;p__Verrucomicrobiota;c__Verrucomicrobiae;o__Pedosphaerales;f__Pedosphaeraceae;g__Pedosphaeraceae	8
d__Bacteria;p__Bacteroidota;c__Bacteroidia;o__Cytophagales;f__Microscillaceae	131	d__Bacteria;p__Proteobacteria;c__Gammaproteobacteria;o__Pseudomonadales;f__Pseudomonadaceae	157	d__Bacteria;p__Gemmatimonadota;c__S0134_terrestrial_group;o__S0134_terrestrial_group;f__S0134_terrestrial_group	22	d__Bacteria;p__Verrucomicrobiota;c__Verrucomicrobiae;o__Verrucomicrobiales;f__Verrucomicrobiaceae;g__Roseimicrobium	5
d__Bacteria;p__Chloroflexi;c__Anaerolineae;o__SBR1031;f__A4b	130	d__Bacteria;p__Bacteroidota;c__Bacteroidia;o__Flavobacteriales;f__Flavobacteriaceae	156	d__Bacteria;p__Myxococcota;c__Polyangia;o__Nannocystales;f__Nannocystaceae	22	d__Bacteria;p__Bacteroidota;c__Bacteroidia;o__Sphingobacteriales;f__Sphingobacteriaceae;g__Pedobacter;__	6539
d__Bacteria;p__Bacteroidota;c__Kapabacteria;o__Kapabacteriales;f__Kapabacteriales	129	d__Bacteria;p__Armatimonadota;c__uncultured;o__uncultured;f__uncultured	155	d__Bacteria;p__Firmicutes;c__Clostridia;o__Clostridiales;f__Oxobacteraceae	19	d__Bacteria;p__Proteobacteria;c__Alphaproteobacteria;o__Caulobacterales;f__Caulobacteraceae;g__Brevundimonas;__	6371
d__Bacteria;p__Chloroflexi;c__Anaerolineae;o__MSB-5E12;f__MSB-5E12	129	d__Bacteria;p__Desulfobacterota;c__Desulfovibrionia;o__Desulfovibrionales;f__Desulfovibrionaceae	154	d__Bacteria;p__Proteobacteria;c__Alphaproteobacteria;o__Rickettsiales;__	19	d__Bacteria;p__Actinobacteriota;c__Actinobacteria;o__Micrococcales;f__Micrococcaceae;__;__	5730
d__Bacteria;p__Sumerlaeota;c__Sumerlaeia;o__uncultured;f__uncultured	120	d__Bacteria;p__Firmicutes;c__Bacilli;o__Staphylococcales;f__Staphylococcaceae	154	d__Bacteria;p__Acidobacteriota;c__Acidobacteriae;o__Solibacterales;f__Solibacteraceae	18	d__Bacteria;p__Patescibacteria;c__Parcubacteria;o__Candidatus_Kaiserbacteria;f__Candidatus_Kaiserbacteria;g__Candidatus_Kaiserbacteria;s__metagenome	4092
d__Bacteria;p__Chloroflexi;c__Anaerolineae;o__Ardenticatenales;f__Ardenticatenaceae	116	d__Bacteria;p__Proteobacteria;c__Alphaproteobacteria;o__Caulobacterales;f__Parvularculaceae	153	d__Bacteria;p__Bacteroidota;c__Bacteroidia;o__Chitinophagales;f__37-13	18	d__Bacteria;p__Proteobacteria;c__Gammaproteobacteria;o__Burkholderiales;f__Oxalobacteraceae;g__Massilia;__	3203
d__Bacteria;p__Proteobacteria;c__Zetaproteobacteria;o__Mariprofundales;f__Mariprofundaceae	114	d__Bacteria;p__Bacteroidota;c__Bacteroidia;o__Bacteroidales;f__Dysgonomonadaceae	151	d__Bacteria;p__Planctomycetota;c__Planctomycetes;o__Isosphaerales;f__Isosphaeraceae	17	d__Bacteria;p__Actinobacteriota;c__Actinobacteria;o__Propionibacteriales;f__Nocardioidaceae;g__Nocardioides;__	2404
d__Bacteria;p__Acidobacteriota;c__Acidobacteriae;o__Solibacterales;f__Solibacteraceae	113	d__Bacteria;p__Acidobacteriota;c__GBS-L1-B05;o__GBS-L1-B05;f__GBS-L1-B05	142	d__Bacteria;p__Firmicutes;c__Clostridia;o__Peptococcales;f__Peptococcaceae	16	d__Bacteria;p__Patescibacteria;c__Saccharimonadia;o__Saccharimonadales;f__Saccharimonadales;g__Saccharimonadales;__	1393
d__Bacteria;p__Desulfobacterota;c__Desulfovibrionia;o__Desulfovibrionales;f__Desulfovibrionaceae	111	d__Bacteria;p__Proteobacteria;c__Alphaproteobacteria;o__Rhizobiales;f__Hyphomicrobiaceae	142	d__Bacteria;p__Myxococcota;c__Polyangia;o__mle1-27;f__mle1-27	16	d__Bacteria;p__Firmicutes;c__Bacilli;o__Bacillales;f__Planococcaceae;__;__	1329
d__Bacteria;p__Firmicutes;c__Desulfitobacteriia;o__Desulfitobacteriales;f__Desulfitobacteriaceae	109	d__Bacteria;p__Actinobacteriota;c__MB-A2-108;o__MB-A2-108;f__MB-A2-108	140	d__Bacteria;p__Armatimonadota;c__Chthonomonadetes;o__Chthonomonadales;f__Chthonomonadales	15	d__Bacteria;p__Actinobacteriota;c__Actinobacteria;o__Corynebacteriales;f__Nocardiaceae;g__Rhodococcus;__	1237
d__Archaea;p__Crenarchaeota;c__Nitrososphaeria;o__Nitrosopumilales;f__Nitrosopumilaceae	108	d__Bacteria;p__NB1-j;c__NB1-j;o__NB1-j;f__NB1-j	139	d__Bacteria;p__Bdellovibrionota;c__Oligoflexia;o__0319-6G20;f__0319-6G20	15	d__Bacteria;p__Proteobacteria;c__Gammaproteobacteria;o__Burkholderiales;f__Oxalobacteraceae;g__Noviherbaspirillum;__	1088
d__Bacteria;p__Planctomycetota;c__Phycisphaerae;o__mle1-8;f__mle1-8	106	d__Bacteria;p__Bacteroidota;c__Bacteroidia;o__Flavobacteriales;f__Cryomorphaceae	137	d__Bacteria;p__Dependentiae;c__Babeliae;o__Babeliales;f__Vermiphilaceae	15	d__Bacteria;p__Proteobacteria;c__Alphaproteobacteria;o__Sphingomonadales;f__Sphingomonadaceae;g__Sphingomonas;__	996
d__Bacteria;p__Verrucomicrobiota;c__Chlamydiae;o__Chlamydiales;f__Simkaniaceae	105	d__Bacteria;p__Actinobacteriota;c__Actinobacteria;o__Micrococcales;f__Dermacoccaceae	134	d__Bacteria;p__Chloroflexi;c__Gitt-GS-136;o__Gitt-GS-136;f__Gitt-GS-136	14	d__Bacteria;p__Proteobacteria;c__Alphaproteobacteria;o__Caulobacterales;f__Caulobacteraceae;g__Caulobacter;__	958
d__Bacteria;p__Bdellovibrionota;c__Bdellovibrionia;o__Bdellovibrionales;f__Bdellovibrionaceae	103	d__Bacteria;p__Actinobacteriota;c__Actinobacteria;o__Pseudonocardiales;f__Pseudonocardiaceae	130	d__Bacteria;p__Planctomycetota;c__Phycisphaerae;o__CCM11a;f__CCM11a	14	d__Bacteria;p__Proteobacteria;c__Gammaproteobacteria;o__Pseudomonadales;f__Pseudomonadaceae;g__Pseudomonas;__	829
d__Bacteria;p__Chloroflexi;c__Anaerolineae;o__SJA-15;f__SJA-15	100	d__Bacteria;p__Actinobacteriota;c__Acidimicrobiia;o__Microtrichales;f__Iamiaceae	128	d__Bacteria;p__Verrucomicrobiota;c__Omnitrophia;o__Omnitrophales;f__Omnitrophaceae	13	d__Bacteria;p__Cyanobacteria;c__Sericytochromatia;o__Sericytochromatia;f__Sericytochromatia;g__Sericytochromatia;s__uncultured_bacterium	788
d__Bacteria;p__Myxococcota;c__Polyangia;__;__	98	d__Bacteria;p__Acidobacteriota;c__Blastocatellia;o__DS-100;f__DS-100	127	d__Bacteria;p__Bacteroidota;c__Bacteroidia;o__Flavobacteriales;f__Crocinitomicaceae	12	d__Bacteria;p__Proteobacteria;c__Alphaproteobacteria;o__Rhizobiales;f__Devosiaceae;g__Devosia;__	591
d__Bacteria;p__Proteobacteria;c__Gammaproteobacteria;o__Legionellales;f__Legionellaceae	96	d__Bacteria;p__Acidobacteriota;c__Acidobacteriae;o__Bryobacterales;f__Bryobacteraceae	125	d__Bacteria;p__Chloroflexi;c__Chloroflexia;o__Thermomicrobiales;f__JG30-KF-CM45	12	d__Bacteria;p__Patescibacteria;c__Saccharimonadia;o__Saccharimonadales;f__Saccharimonadaceae;g__TM7a;__	525
d__Bacteria;p__Bacteroidota;c__Ignavibacteria;o__Ignavibacteriales;f__SR-FBR-L83	94	d__Bacteria;p__Firmicutes;c__Clostridia;o__Peptostreptococcales-Tissierellales;f__Peptostreptococcaceae	124	d__Bacteria;p__Dadabacteria;c__Dadabacteriia;o__Dadabacteriales;f__Dadabacteriales	11	d__Bacteria;p__Bdellovibrionota;c__Bdellovibrionia;o__Bdellovibrionales;f__Bdellovibrionaceae;g__Bdellovibrio;s__metagenome	417
d__Bacteria;p__Patescibacteria;c__Parcubacteria;__;__	90	d__Bacteria;p__Proteobacteria;c__Alphaproteobacteria;o__Rickettsiales;f__SM2D12	123	d__Bacteria;p__Bdellovibrionota;c__Oligoflexia;o__Oligoflexales;f__uncultured	10	d__Bacteria;p__Proteobacteria;c__Alphaproteobacteria;o__Sphingomonadales;f__Sphingomonadaceae;g__Sphingopyxis;__	416
d__Bacteria;p__Proteobacteria;c__Gammaproteobacteria;o__Pseudomonadales;f__Pseudomonadaceae	85	d__Bacteria;p__Bacteroidota;c__Bacteroidia;o__Bacteroidales;f__Williamwhitmaniaceae	122	d__Bacteria;p__Dependentiae;c__Babeliae;o__Babeliales;f__Babeliaceae	10	d__Bacteria;p__Proteobacteria;c__Gammaproteobacteria;o__Burkholderiales;f__Comamonadaceae;g__Hydrogenophaga;__	393
d__Bacteria;p__Chloroflexi;c__Anaerolineae;o__ADurb.Bin180;f__ADurb.Bin180	84	d__Bacteria;p__Bacteroidota;c__Rhodothermia;o__Rhodothermales;f__Rhodothermaceae	117	d__Bacteria;p__Verrucomicrobiota;c__Verrucomicrobiae;o__Verrucomicrobiales;f__Verrucomicrobiaceae	10	d__Bacteria;p__Bacteroidota;c__Bacteroidia;o__Cytophagales;f__Hymenobacteraceae;g__Adhaeribacter;__	386
d__Bacteria;p__NB1-j;c__NB1-j;o__NB1-j;f__NB1-j	81	d__Bacteria;p__Verrucomicrobiota;c__Omnitrophia;o__Omnitrophales;f__Omnitrophaceae	111	d__Bacteria;p__Verrucomicrobiota;c__Verrucomicrobiae;o__Chthoniobacterales;f__Xiphinematobacteraceae	9	d__Bacteria;p__Cyanobacteria;c__Cyanobacteriia;o__Chloroplast;f__Chloroplast;g__Chloroplast;s__uncultured_Streptophyta	341
d__Bacteria;p__Proteobacteria;c__Alphaproteobacteria;o__Kordiimonadales;f__Iodidimonadaceae	75	d__Bacteria;p__Actinobacteriota;c__Acidimicrobiia;o__Microtrichales;f__Microtrichaceae	109	d__Bacteria;p__Bacteroidota;c__Bacteroidia;o__Bacteroidales;f__SB-5	8	d__Bacteria;p__Firmicutes;c__Bacilli;o__Bacillales;f__Bacillaceae;g__Bacillus;__	337
d__Bacteria;p__Proteobacteria;c__Alphaproteobacteria;o__Caulobacterales;f__Parvularculaceae	74	d__Bacteria;p__Proteobacteria;c__Alphaproteobacteria;o__Micavibrionales;f__uncultured	102	d__Archaea;p__Nanoarchaeota;c__Nanoarchaeia;o__Woesearchaeales;f__SCGC_AAA011-D5	7	d__Bacteria;p__Acidobacteriota;c__Blastocatellia;o__11-24;f__11-24;g__11-24;s__uncultured_Acidobacteria	327
d__Bacteria;p__Firmicutes;c__Clostridia;o__Thermincolales;f__Thermincolaceae	72	d__Bacteria;p__Patescibacteria;c__Saccharimonadia;o__Saccharimonadales;f__Saccharimonadaceae	99	d__Bacteria;p__Acidobacteriota;c__Subgroup_18;o__Subgroup_18;f__Subgroup_18	7	d__Bacteria;p__Actinobacteriota;c__Thermoleophilia;o__Gaiellales;f__uncultured;g__uncultured;s__metagenome	295
d__Bacteria;p__Deferribacterota;c__Deferribacteres;o__Deferribacterales;f__Deferribacteraceae	71	d__Bacteria;p__Actinobacteriota;c__Actinobacteria;o__Micrococcales;f__Microbacteriaceae	97	d__Bacteria;p__Firmicutes;__;__;__	7	d__Bacteria;p__Actinobacteriota;c__Actinobacteria;o__Micrococcales;f__Micrococcaceae;g__Arthrobacter;__	276
d__Bacteria;p__Actinobacteriota;c__Actinobacteria;o__Corynebacteriales;f__Corynebacteriaceae	68	d__Bacteria;p__Chloroflexi;c__Chloroflexia;o__Thermomicrobiales;f__AKYG1722	95	d__Bacteria;p__Patescibacteria;c__ABY1;o__Candidatus_Uhrbacteria;f__Candidatus_Uhrbacteria	7	d__Bacteria;p__Proteobacteria;c__Alphaproteobacteria;o__Rhizobiales;f__Methyloligellaceae;g__uncultured;__	276
d__Bacteria;p__Actinobacteriota;c__Actinobacteria;o__Propionibacteriales;f__Nocardioidaceae	68	d__Bacteria;p__Proteobacteria;c__Gammaproteobacteria;o__Aeromonadales;f__Aeromonadaceae	93	d__Bacteria;p__Patescibacteria;c__Parcubacteria;o__Candidatus_Yanofskybacteria;f__Candidatus_Yanofskybacteria	7	d__Bacteria;p__Proteobacteria;c__Gammaproteobacteria;o__Burkholderiales;f__Comamonadaceae;__;__	244
d__Bacteria;p__Chloroflexi;c__Anaerolineae;o__RBG-13-54-9;f__RBG-13-54-9	66	d__Bacteria;p__Proteobacteria;c__Zetaproteobacteria;o__Mariprofundales;f__Mariprofundaceae	93	d__Bacteria;p__Planctomycetota;c__Phycisphaerae;o__Tepidisphaerales;f__WD2101_soil_group	7	d__Bacteria;__;__;__;__;__;__	240
d__Bacteria;p__Firmicutes;c__Bacilli;o__Staphylococcales;f__Staphylococcaceae	66	d__Bacteria;p__Proteobacteria;c__Alphaproteobacteria;o__Defluviicoccales;f__uncultured	88	d__Bacteria;p__Verrucomicrobiota;c__Chlamydiae;o__Chlamydiales;f__Chlamydiaceae	7	d__Bacteria;p__Proteobacteria;c__Alphaproteobacteria;o__Rhizobiales;f__Rhizobiaceae;__;__	234
d__Bacteria;p__Firmicutes;c__Clostridia;o__Clostridia;f__Gracilibacteraceae	63	d__Bacteria;p__Cyanobacteria;c__Cyanobacteriia;o__Cyanobacteriales;f__Nostocaceae	86	d__Bacteria;p__Bacteroidota;c__Bacteroidia;o__Chitinophagales;f__Saprospiraceae	6	d__Bacteria;p__Actinobacteriota;c__Acidimicrobiia;o__Microtrichales;f__uncultured;g__uncultured;s__uncultured_Actinomycetales	224
d__Bacteria;p__Desulfobacterota;c__Syntrophia;o__Syntrophales;f__Syntrophaceae	62	d__Bacteria;p__Verrucomicrobiota;c__Chlamydiae;o__Chlamydiales;f__Parachlamydiaceae	82	d__Bacteria;p__Bacteroidota;c__Kryptonia;o__Kryptoniales;f__BSV26	6	d__Bacteria;p__Proteobacteria;c__Alphaproteobacteria;o__Azospirillales;f__Azospirillaceae;g__Skermanella;__	220
d__Bacteria;p__Proteobacteria;c__Alphaproteobacteria;o__Micavibrionales;f__uncultured	62	d__Bacteria;p__Actinobacteriota;c__Actinobacteria;o__Corynebacteriales;f__Corynebacteriaceae	78	d__Bacteria;p__Chloroflexi;c__Dehalococcoidia;o__SAR202_clade;f__SAR202_clade	6	d__Bacteria;p__Proteobacteria;c__Gammaproteobacteria;o__Burkholderiales;f__Comamonadaceae;g__Ramlibacter;__	219
d__Archaea;p__Crenarchaeota;c__Bathyarchaeia;o__Bathyarchaeia;f__Bathyarchaeia	61	d__Bacteria;p__Bacteroidota;c__Kapabacteria;o__Kapabacteriales;f__Kapabacteriales	77	d__Bacteria;p__Proteobacteria;c__Alphaproteobacteria;o__Micavibrionales;f__uncultured	6	d__Bacteria;p__Bacteroidota;c__Bacteroidia;o__Cytophagales;f__Spirosomaceae;g__Dyadobacter;__	210
d__Bacteria;p__Bacteroidota;c__Bacteroidia;o__Chitinophagales;f__Saprospiraceae	61	d__Bacteria;p__Methylomirabilota;c__Methylomirabilia;o__Rokubacteriales;f__Rokubacteriales	76	d__Bacteria;p__Patescibacteria;c__Microgenomatia;o__Candidatus_Pacebacteria;f__Candidatus_Pacebacteria	5	d__Bacteria;p__Proteobacteria;c__Alphaproteobacteria;o__Rhizobiales;f__Rhizobiaceae;g__Aureimonas;__	205
d__Bacteria;p__Actinobacteriota;c__Actinobacteria;o__Micrococcales;f__Micrococcaceae	58	d__Bacteria;p__Proteobacteria;c__Alphaproteobacteria;o__Rhizobiales;f__Devosiaceae	75	d__Bacteria;p__Chloroflexi;c__Anaerolineae;o__Ardenticatenales;f__Ardenticatenaceae	4	d__Bacteria;p__Proteobacteria;c__Gammaproteobacteria;o__Burkholderiales;f__Oxalobacteraceae;__;__	200
d__Bacteria;p__Actinobacteriota;c__Thermoleophilia;o__Solirubrobacterales;f__67-14	58	d__Bacteria;p__Acidobacteriota;c__Acidobacteriae;o__Acidobacteriae;f__Acidobacteriae	74	d__Archaea;p__Nanoarchaeota;c__Nanoarchaeia;o__Woesearchaeales;f__Woesearchaeales	3	d__Bacteria;p__Proteobacteria;c__Gammaproteobacteria;o__Burkholderiales;f__Oxalobacteraceae;g__Herminiimonas;__	190
d__Bacteria;p__Proteobacteria;c__Alphaproteobacteria;o__Rhizobiales;f__Xanthobacteraceae	56	d__Bacteria;p__Desulfobacterota;c__Desulfobacteria;o__Desulfobacterales;f__Desulfobacterales	74	d__Bacteria;p__Patescibacteria;c__Microgenomatia;o__Candidatus_Amesbacteria;f__Candidatus_Amesbacteria	3	d__Bacteria;p__Proteobacteria;c__Alphaproteobacteria;o__Sphingomonadales;f__Sphingomonadaceae;g__Novosphingobium;__	182
d__Bacteria;p__Acidobacteriota;c__Holophagae;o__Subgroup_7;f__Subgroup_7	55	d__Bacteria;p__Proteobacteria;c__Alphaproteobacteria;__;__	74	d__Bacteria;p__Proteobacteria;c__Alphaproteobacteria;o__Caulobacterales;f__Caulobacteraceae;g__Brevundimonas	5047	d__Bacteria;p__Proteobacteria;c__Alphaproteobacteria;o__Rhizobiales;f__Methyloligellaceae;g__Methyloligellaceae;s__uncultured_bacterium	172
d__Bacteria;p__Methylomirabilota;c__Methylomirabilia;o__Methylomirabilales;f__Methylomirabilaceae	55	d__Bacteria;p__Actinobacteriota;c__Acidimicrobiia;o__Microtrichales;f__Ilumatobacteraceae	71	d__Bacteria;p__Proteobacteria;c__Gammaproteobacteria;o__Burkholderiales;f__Oxalobacteraceae;g__Massilia	2925	d__Bacteria;p__Abditibacteriota;c__Abditibacteria;o__Abditibacteriales;f__Abditibacteriaceae;g__Abditibacterium;s__uncultured_bacterium	170
d__Bacteria;p__Proteobacteria;c__Alphaproteobacteria;o__Paracaedibacterales;f__Paracaedibacteraceae	54	d__Bacteria;p__Desulfobacterota;c__Desulfarculia;o__Desulfarculales;f__Desulfarculaceae	71	d__Bacteria;p__Actinobacteriota;c__Actinobacteria;o__Micrococcales;f__Micrococcaceae;__	2150	d__Bacteria;p__Proteobacteria;c__Gammaproteobacteria;o__Xanthomonadales;f__Xanthomonadaceae;g__Lysobacter;s__Lysobacter_sp.	168
d__Bacteria;p__Cyanobacteria;c__Sericytochromatia;o__Sericytochromatia;f__Sericytochromatia	53	d__Bacteria;p__Chloroflexi;c__Anaerolineae;o__Caldilineales;f__Caldilineaceae	70	d__Bacteria;p__Proteobacteria;c__Alphaproteobacteria;o__Sphingomonadales;f__Sphingomonadaceae;g__Sphingorhabdus	2150	d__Bacteria;p__Bacteroidota;c__Kapabacteria;o__Kapabacteriales;f__Kapabacteriales;g__Kapabacteriales;s__uncultured_bacterium	166
d__Bacteria;p__Firmicutes;c__Clostridia;o__Peptostreptococcales-Tissierellales;f__Thermotaleaceae	53	d__Bacteria;p__Bacteroidota;c__Bacteroidia;o__Bacteroidales;f__Prolixibacteraceae	69	d__Bacteria;p__Bacteroidota;c__Bacteroidia;o__Sphingobacteriales;f__Sphingobacteriaceae;g__Pedobacter	1745	d__Bacteria;p__Proteobacteria;c__Gammaproteobacteria;o__Burkholderiales;f__Comamonadaceae;g__Variovorax;__	164
d__Bacteria;p__Proteobacteria;c__Alphaproteobacteria;o__Rhizobiales;f__Hyphomicrobiaceae	53	d__Bacteria;p__Proteobacteria;c__Alphaproteobacteria;o__Defluviicoccales;f__Defluviicoccaceae	64	d__Bacteria;p__Chloroflexi;c__Anaerolineae;o__SBR1031;f__A4b;g__A4b	1413	d__Bacteria;p__Proteobacteria;c__Alphaproteobacteria;o__Sphingomonadales;f__Sphingomonadaceae;g__Altererythrobacter;__	160
d__Bacteria;p__Chloroflexi;c__JG30-KF-CM66;o__JG30-KF-CM66;f__JG30-KF-CM66	50	d__Bacteria;p__Cyanobacteria;c__Cyanobacteriia;o__Cyanobacteriales;f__Chroococcidiopsaceae	63	d__Bacteria;p__Actinobacteriota;c__Actinobacteria;o__Propionibacteriales;f__Nocardioidaceae;g__Nocardioides	999	d__Bacteria;p__Proteobacteria;c__Alphaproteobacteria;o__Rhizobiales;f__Rhizobiaceae;g__Allorhizobium-Neorhizobium-Pararhizobium-Rhizobium;s__uncultured_soil	159
d__Bacteria;p__WS1;c__WS1;o__WS1;f__WS1	49	d__Bacteria;p__Proteobacteria;c__Alphaproteobacteria;o__Rhizobiales;f__Stappiaceae	63	d__Bacteria;p__Proteobacteria;c__Gammaproteobacteria;o__Pseudomonadales;f__Pseudomonadaceae;g__Pseudomonas	748	d__Bacteria;p__Deinococcota;c__Deinococci;o__Deinococcales;f__Trueperaceae;g__Truepera;s__uncultured_Deinococcales	131
d__Bacteria;p__Proteobacteria;c__Gammaproteobacteria;o__Diplorickettsiales;f__Diplorickettsiaceae	47	d__Bacteria;p__Acidobacteriota;c__Vicinamibacteria;o__Vicinamibacterales;f__uncultured	60	d__Bacteria;p__Proteobacteria;c__Alphaproteobacteria;o__Rhizobiales;f__Rhizobiaceae;__	745	d__Bacteria;p__Patescibacteria;c__Saccharimonadia;o__Saccharimonadales;f__Saccharimonadaceae;g__TM7a;s__uncultured_bacterium	129
d__Bacteria;p__Desulfobacterota;c__Desulfobacteria;o__Desulfatiglandales;f__Desulfatiglandaceae	46	d__Bacteria;p__Proteobacteria;c__Alphaproteobacteria;o__Rhodospirillales;f__uncultured	60	d__Bacteria;p__Proteobacteria;c__Gammaproteobacteria;o__CCD24;f__CCD24;g__CCD24	641	d__Bacteria;p__Actinobacteriota;c__Actinobacteria;o__Pseudonocardiales;f__Pseudonocardiaceae;g__Pseudonocardia;__	121
d__Bacteria;p__Patescibacteria;c__ABY1;o__Candidatus_Magasanikbacteria;f__Candidatus_Magasanikbacteria	45	d__Bacteria;p__Bacteroidota;c__Ignavibacteria;o__Ignavibacteriales;f__SR-FBR-L83	58	d__Bacteria;p__Proteobacteria;c__Alphaproteobacteria;o__Sphingomonadales;f__Sphingomonadaceae;g__Sphingomonas	638	d__Bacteria;p__Actinobacteriota;c__Acidimicrobiia;o__uncultured;f__uncultured;g__uncultured;s__metagenome	120
d__Bacteria;p__Proteobacteria;c__Gammaproteobacteria;o__Burkholderiales;f__Sutterellaceae	45	d__Bacteria;p__Bacteroidota;c__Bacteroidia;o__Cytophagales;f__Spirosomaceae	55	d__Bacteria;p__Proteobacteria;c__Alphaproteobacteria;o__Sphingomonadales;f__Sphingomonadaceae;g__Altererythrobacter	544	d__Bacteria;p__Bdellovibrionota;c__Bdellovibrionia;o__Bacteriovoracales;f__Bacteriovoracaceae;g__Bacteriovorax;s__uncultured_bacterium	112
d__Bacteria;p__Verrucomicrobiota;c__Chlamydiae;o__Chlamydiales;f__Parachlamydiaceae	45	d__Bacteria;p__Actinobacteriota;c__Actinobacteria;o__Micrococcales;f__Dermatophilaceae	53	d__Bacteria;p__Proteobacteria;c__Gammaproteobacteria;o__Burkholderiales;f__Comamonadaceae;__	540	d__Bacteria;p__Proteobacteria;c__Alphaproteobacteria;o__Sphingomonadales;f__Sphingomonadaceae;g__Sphingobium;__	107
d__Bacteria;p__Desulfobacterota;c__uncultured;o__uncultured;f__uncultured	44	d__Bacteria;p__Actinobacteriota;c__WCHB1-81;o__WCHB1-81;f__WCHB1-81	53	d__Bacteria;p__Actinobacteriota;c__Thermoleophilia;o__Gaiellales;f__Gaiellaceae;g__Gaiella	520	d__Bacteria;p__Bacteroidota;c__Bacteroidia;o__Chitinophagales;f__Chitinophagaceae;g__Parasegetibacter;s__Parasegetibacter_luojiensis	105
d__Bacteria;p__SAR324_clade(Marine_group_B);c__SAR324_clade(Marine_group_B);o__SAR324_clade(Marine_group_B);f__SAR324_clade(Marine_group_B)	44	d__Bacteria;p__Chloroflexi;c__SHA-26;o__SHA-26;f__SHA-26	53	d__Bacteria;p__Proteobacteria;c__Alphaproteobacteria;o__Sphingomonadales;f__Sphingomonadaceae;__	520	d__Bacteria;p__Proteobacteria;c__Alphaproteobacteria;o__Acetobacterales;f__Acetobacteraceae;g__Roseomonas;__	104
d__Bacteria;p__Elusimicrobiota;c__Endomicrobia;o__Endomicrobiales;f__Endomicrobiaceae	41	d__Archaea;p__Aenigmarchaeota;c__Aenigmarchaeia;o__Aenigmarchaeales;f__Aenigmarchaeales	51	d__Bacteria;p__Proteobacteria;c__Gammaproteobacteria;o__Xanthomonadales;f__Xanthomonadaceae;g__Lysobacter	501	d__Bacteria;p__Acidobacteriota;c__Blastocatellia;o__Pyrinomonadales;f__Pyrinomonadaceae;g__RB41;s__uncultured_Acidobacteriaceae	102
d__Bacteria;p__Proteobacteria;c__Gammaproteobacteria;o__Ectothiorhodospirales;f__Ectothiorhodospiraceae	40	d__Bacteria;p__Deferribacterota;c__Deferribacteres;o__Deferribacterales;f__Deferribacteraceae	51	d__Bacteria;p__Bacteroidota;c__Bacteroidia;o__Cytophagales;f__Spirosomaceae;g__Rhabdobacter	477	d__Bacteria;p__Proteobacteria;c__Alphaproteobacteria;o__Sphingomonadales;f__Sphingomonadaceae;g__Sphingorhabdus;s__Sphingomonas_sp.	101
d__Bacteria;p__Firmicutes;c__D8A-2;o__D8A-2;f__D8A-2	39	d__Bacteria;p__Desulfobacterota;c__Desulfuromonadia;o__Geobacterales;f__Geobacteraceae	51	d__Bacteria;p__Proteobacteria;c__Gammaproteobacteria;o__Burkholderiales;f__Oxalobacteraceae;__	440	d__Bacteria;p__Bdellovibrionota;c__Bdellovibrionia;o__Bdellovibrionales;f__Bdellovibrionaceae;g__Bdellovibrio;s__uncultured_bacterium	99
d__Bacteria;p__Actinobacteriota;c__Actinobacteria;o__Corynebacteriales;f__Mycobacteriaceae	38	d__Bacteria;p__Actinobacteriota;c__Thermoleophilia;o__Solirubrobacterales;f__Solirubrobacteraceae	47	d__Bacteria;p__Acidobacteriota;c__Blastocatellia;o__11-24;f__11-24;g__11-24	427	d__Bacteria;p__Proteobacteria;c__Alphaproteobacteria;o__Rhizobiales;f__Rhizobiaceae;g__Allorhizobium-Neorhizobium-Pararhizobium-Rhizobium;__	99
d__Bacteria;p__Bacteroidota;c__Bacteroidia;o__Bacteroidales;f__Prolixibacteraceae	38	d__Bacteria;p__Patescibacteria;c__Gracilibacteria;o__Gracilibacteria;f__Gracilibacteria	47	d__Bacteria;p__Acidobacteriota;c__Blastocatellia;o__Pyrinomonadales;f__Pyrinomonadaceae;g__RB41	414	d__Bacteria;p__Proteobacteria;c__Alphaproteobacteria;o__Rhizobiales;f__Rhizobiaceae;g__Aliihoeflea;__	96
d__Bacteria;p__Actinobacteriota;c__Acidimicrobiia;o__Microtrichales;f__Microtrichaceae	37	d__Bacteria;p__Proteobacteria;c__Alphaproteobacteria;o__Rhizobiales;f__D05-2	47	d__Bacteria;p__Chloroflexi;c__KD4-96;o__KD4-96;f__KD4-96;g__KD4-96	375	d__Bacteria;p__Proteobacteria;c__Alphaproteobacteria;o__Caulobacterales;f__Caulobacteraceae;g__Phenylobacterium;__	93
d__Bacteria;p__Actinobacteriota;c__Coriobacteriia;o__OPB41;f__OPB41	37	d__Bacteria;p__Proteobacteria;c__Gammaproteobacteria;o__Diplorickettsiales;f__Diplorickettsiaceae	47	d__Bacteria;p__Entotheonellaeota;c__Entotheonellia;o__Entotheonellales;f__Entotheonellaceae;g__Entotheonellaceae	369	d__Bacteria;p__Actinobacteriota;c__Actinobacteria;o__Frankiales;f__Geodermatophilaceae;g__Blastococcus;__	91
d__Bacteria;p__Chloroflexi;c__KD4-96;o__KD4-96;f__KD4-96	37	d__Bacteria;p__Proteobacteria;c__Gammaproteobacteria;o__Xanthomonadales;f__uncultured	47	d__Bacteria;p__Proteobacteria;c__Gammaproteobacteria;o__Burkholderiales;f__Nitrosomonadaceae;g__MND1	360	d__Bacteria;p__Actinobacteriota;c__Actinobacteria;o__Micrococcales;f__Intrasporangiaceae;__;__	91
d__Bacteria;p__Dependentiae;c__Babeliae;o__Babeliales;__	37	d__Bacteria;p__Patescibacteria;c__Parcubacteria;o__Candidatus_Wolfebacteria;f__Candidatus_Wolfebacteria	46	d__Bacteria;p__Bacteroidota;c__Bacteroidia;o__Sphingobacteriales;f__env.OPS_17;g__env.OPS_17	356	d__Bacteria;p__Bdellovibrionota;c__Bdellovibrionia;o__Bdellovibrionales;f__Bdellovibrionaceae;g__Bdellovibrio;__	90
d__Bacteria;p__Chloroflexi;c__Anaerolineae;o__Caldilineales;f__Caldilineaceae	36	d__Bacteria;p__Planctomycetota;c__Phycisphaerae;o__S-70;f__S-70	46	d__Bacteria;p__Myxococcota;c__Myxococcia;o__Myxococcales;f__Myxococcaceae;__	347	d__Bacteria;p__Actinobacteriota;c__Acidimicrobiia;o__Microtrichales;f__Iamiaceae;g__Iamia;__	87
d__Bacteria;p__Actinobacteriota;c__Acidimicrobiia;o__Microtrichales;f__uncultured	35	d__Bacteria;p__Planctomycetota;c__Planctomycetes;o__Planctomycetales;f__Rubinisphaeraceae	46	d__Bacteria;p__Actinobacteriota;c__Thermoleophilia;o__Gaiellales;f__uncultured;g__uncultured	345	d__Bacteria;p__Gemmatimonadota;c__Gemmatimonadetes;o__Gemmatimonadales;f__Gemmatimonadaceae;g__uncultured;s__uncultured_proteobacterium	87
d__Bacteria;p__Myxococcota;c__Polyangia;o__Polyangiales;f__Phaselicystidaceae	35	d__Bacteria;p__DTB120;c__DTB120;o__DTB120;f__DTB120	45	d__Bacteria;p__Bdellovibrionota;c__Bdellovibrionia;o__Bacteriovoracales;f__Bacteriovoracaceae;g__Peredibacter	341	d__Bacteria;p__Proteobacteria;c__Alphaproteobacteria;o__Rhizobiales;f__Beijerinckiaceae;g__Bosea;__	81
d__Bacteria;p__Actinobacteriota;c__WCHB1-81;o__WCHB1-81;f__WCHB1-81	34	d__Bacteria;p__Proteobacteria;c__Gammaproteobacteria;o__Oceanospirillales;f__Hahellaceae	45	d__Bacteria;p__Bacteroidota;c__Bacteroidia;o__Cytophagales;f__Hymenobacteraceae;g__Adhaeribacter	339	d__Bacteria;p__Proteobacteria;c__Alphaproteobacteria;o__Rhizobiales;f__Beijerinckiaceae;__;__	79
d__Bacteria;p__Armatimonadota;c__uncultured;o__uncultured;f__uncultured	34	d__Bacteria;p__Cyanobacteria;c__Sericytochromatia;o__Sericytochromatia;f__Sericytochromatia	44	d__Bacteria;p__Bacteroidota;c__Bacteroidia;o__Chitinophagales;f__Chitinophagaceae;g__Edaphobaculum	312	d__Bacteria;p__Proteobacteria;c__Alphaproteobacteria;o__Sphingomonadales;f__Sphingomonadaceae;g__Qipengyuania;s__uncultured_bacterium	77
d__Bacteria;p__Patescibacteria;c__Parcubacteria;o__Candidatus_Azambacteria;f__Candidatus_Azambacteria	34	d__Bacteria;p__Actinobacteriota;c__Rubrobacteria;o__Rubrobacterales;f__Rubrobacteriaceae	43	d__Bacteria;p__Planctomycetota;c__Planctomycetes;o__Gemmatales;f__Gemmataceae;g__uncultured	310	d__Bacteria;p__Proteobacteria;c__Alphaproteobacteria;o__Rhizobiales;f__Rhizobiaceae;g__Phyllobacterium;__	74
d__Bacteria;p__Planctomycetota;c__Planctomycetes;o__Planctomycetales;f__uncultured	33	d__Bacteria;p__Gemmatimonadota;c__BD2-11_terrestrial_group;o__BD2-11_terrestrial_group;f__BD2-11_terrestrial_group	42	d__Bacteria;p__Proteobacteria;c__Alphaproteobacteria;o__Caulobacterales;f__Caulobacteraceae;__	310	d__Bacteria;p__Chloroflexi;c__Anaerolineae;o__SBR1031;f__A4b;g__A4b;s__uncultured_bacterium	73
d__Bacteria;p__Chloroflexi;c__TK10;o__TK10;f__TK10	32	d__Bacteria;p__Patescibacteria;c__Parcubacteria;o__Candidatus_Liptonbacteria;f__Candidatus_Liptonbacteria	42	d__Bacteria;p__Proteobacteria;c__Alphaproteobacteria;o__Rhizobiales;f__Rhizobiaceae;g__Allorhizobium-Neorhizobium-Pararhizobium-Rhizobium	302	d__Bacteria;p__Actinobacteriota;c__Thermoleophilia;o__Gaiellales;f__Gaiellaceae;g__Gaiella;s__uncultured_bacterium	68
d__Bacteria;p__Desulfobacterota;c__Desulfuromonadia;o__Geobacterales;f__Geobacteraceae	32	d__Bacteria;p__Planctomycetota;c__Phycisphaerae;o__mle1-8;f__mle1-8	41	d__Bacteria;p__Actinobacteriota;c__Acidimicrobiia;o__Actinomarinales;f__uncultured;g__uncultured	292	d__Bacteria;p__Firmicutes;c__Bacilli;o__Bacillales;f__Bacillaceae;g__Fictibacillus;__	68
d__Bacteria;p__Proteobacteria;c__Alphaproteobacteria;o__Rhizobiales;f__Stappiaceae	32	d__Bacteria;p__Cyanobacteria;c__Cyanobacteriia;o__Cyanobacteriales;f__Xenococcaceae	39	d__Bacteria;p__Bacteroidota;c__Bacteroidia;o__Cytophagales;f__Microscillaceae;g__uncultured	290	d__Bacteria;p__Planctomycetota;c__Planctomycetes;o__Pirellulales;f__Pirellulaceae;g__uncultured;__	66
d__Bacteria;p__Bacteroidota;c__Bacteroidia;o__Chitinophagales;f__Chitinophagaceae	31	d__Bacteria;p__Planctomycetota;c__Phycisphaerae;o__Phycisphaerales;f__Phycisphaeraceae	39	d__Bacteria;p__Bacteroidota;c__Kapabacteria;o__Kapabacteriales;f__Kapabacteriales;g__Kapabacteriales	275	d__Bacteria;p__Acidobacteriota;c__Blastocatellia;o__11-24;f__11-24;g__11-24;__	65
d__Bacteria;p__Chloroflexi;c__Chloroflexia;o__Chloroflexales;f__Chloroflexaceae	31	d__Bacteria;p__Patescibacteria;c__WWE3;o__WWE3;f__WWE3	38	d__Bacteria;p__Firmicutes;c__Clostridia;o__Peptostreptococcales-Tissierellales;f__Thermotaleaceae;g__Salimesophilobacter	275	d__Bacteria;p__Proteobacteria;c__Alphaproteobacteria;o__Rhizobiales;f__Beijerinckiaceae;g__Methylobacterium-Methylorubrum;__	65
d__Bacteria;p__Myxococcota;c__Polyangia;o__UASB-TL25;f__UASB-TL25	31	d__Bacteria;p__Proteobacteria;c__Gammaproteobacteria;o__Legionellales;f__Legionellaceae	37	d__Bacteria;p__Acidobacteriota;c__Vicinamibacteria;o__Vicinamibacterales;f__Vicinamibacteraceae;g__Vicinamibacteraceae	274	d__Bacteria;p__Proteobacteria;c__Alphaproteobacteria;o__Dongiales;f__Dongiaceae;g__Dongia;__	64
d__Bacteria;p__CK-2C2-2;c__CK-2C2-2;o__CK-2C2-2;f__CK-2C2-2	28	d__Bacteria;p__Actinobacteriota;c__Acidimicrobiia;o__Microtrichales;f__uncultured	35	d__Bacteria;p__Proteobacteria;c__Gammaproteobacteria;o__Acidiferrobacterales;f__Acidiferrobacteraceae;g__Sulfurifustis	271	d__Bacteria;p__NB1-j;c__NB1-j;o__NB1-j;f__NB1-j;g__NB1-j;s__uncultured_bacterium	63
d__Bacteria;p__Nitrospirota;c__Nitrospiria;o__Nitrospirales;f__Nitrospiraceae	28	d__Bacteria;p__Latescibacterota;c__Latescibacterota;o__Latescibacterota;f__Latescibacterota	35	d__Bacteria;p__Proteobacteria;c__Gammaproteobacteria;o__Burkholderiales;f__Oxalobacteraceae;g__Noviherbaspirillum	271	d__Bacteria;p__Bdellovibrionota;c__Bdellovibrionia;o__Bacteriovoracales;f__Bacteriovoracaceae;g__Peredibacter;s__Peredibacter_starrii	61
d__Bacteria;p__PAUC34f;c__PAUC34f;o__PAUC34f;f__PAUC34f	28	d__Bacteria;p__Dadabacteria;c__Dadabacteriia;o__Dadabacteriales;f__Dadabacteriales	34	d__Bacteria;p__Firmicutes;c__Clostridia;o__Clostridiales;f__Clostridiaceae;g__Clostridium_sensu_stricto_1	261	d__Bacteria;p__Proteobacteria;c__Alphaproteobacteria;o__Rhizobiales;f__Xanthobacteraceae;g__Bradyrhizobium;__	60
d__Bacteria;p__Patescibacteria;c__Saccharimonadia;o__Saccharimonadales;f__Saccharimonadaceae	27	d__Bacteria;p__Chloroflexi;c__Anaerolineae;o__RBG-13-54-9;f__RBG-13-54-9	33	d__Bacteria;p__Bdellovibrionota;c__Bdellovibrionia;o__Bdellovibrionales;f__Bdellovibrionaceae;g__Bdellovibrio	256	d__Bacteria;p__Gemmatimonadota;c__Gemmatimonadetes;o__Gemmatimonadales;f__Gemmatimonadaceae;g__uncultured;__	59
d__Bacteria;p__Bacteroidota;c__Bacteroidia;o__Bacteroidales;__	26	d__Bacteria;p__Verrucomicrobiota;c__Verrucomicrobiae;o__Pedosphaerales;f__Pedosphaeraceae	32	d__Bacteria;p__Actinobacteriota;c__Acidimicrobiia;o__Microtrichales;f__Ilumatobacteraceae;g__CL500-29_marine_group	251	d__Bacteria;p__Proteobacteria;c__Alphaproteobacteria;o__Sphingomonadales;f__Sphingomonadaceae;g__Sphingoaurantiacus;__	59
d__Bacteria;p__Chloroflexi;c__Chloroflexia;o__Thermomicrobiales;f__AKYG1722	26	d__Bacteria;p__Chloroflexi;c__Dehalococcoidia;__;__	31	d__Bacteria;p__Firmicutes;c__Bacilli;o__Bacillales;f__Bacillaceae;g__Bacillus	248	d__Bacteria;p__Desulfobacterota;c__uncultured;o__uncultured;f__uncultured;g__uncultured;__	58
d__Bacteria;p__Firmicutes;c__Negativicutes;o__Veillonellales-Selenomonadales;f__Sporomusaceae	26	d__Bacteria;p__Proteobacteria;c__Alphaproteobacteria;o__Rhodospirillales;f__Rhodospirillaceae	31	d__Bacteria;p__Proteobacteria;c__Alphaproteobacteria;o__Rhizobiales;f__Hyphomicrobiaceae;g__Pedomicrobium	245	d__Bacteria;p__Chloroflexi;c__KD4-96;o__KD4-96;f__KD4-96;g__KD4-96;__	57
d__Bacteria;p__Planctomycetota;c__Phycisphaerae;o__Phycisphaerales;f__Phycisphaeraceae	26	d__Bacteria;p__Bdellovibrionota;c__Bdellovibrionia;o__Bacteriovoracales;f__Bacteriovoracaceae	30	d__Bacteria;p__Proteobacteria;c__Alphaproteobacteria;o__Dongiales;f__Dongiaceae;g__Dongia	236	d__Bacteria;p__Proteobacteria;c__Alphaproteobacteria;o__Rhizobiales;f__Hyphomicrobiaceae;g__Pedomicrobium;__	56
d__Bacteria;p__Patescibacteria;c__Dojkabacteria;o__Dojkabacteria;f__Dojkabacteria	25	d__Bacteria;p__Chloroflexi;c__NLS2-31;o__NLS2-31;f__NLS2-31	30	d__Bacteria;p__Proteobacteria;c__Gammaproteobacteria;o__Burkholderiales;f__Burkholderiaceae;g__Cupriavidus	235	d__Bacteria;p__Actinobacteriota;c__Acidimicrobiia;o__Actinomarinales;f__uncultured;g__uncultured;__	55
d__Bacteria;p__Proteobacteria;c__Alphaproteobacteria;o__Dongiales;f__Dongiaceae	25	d__Bacteria;p__Firmicutes;c__Thermoanaerobacteria;o__Thermoanaerobacterales;f__Thermoanaerobacteraceae	30	d__Bacteria;p__Cyanobacteria;c__Cyanobacteriia;o__Chloroplast;f__Chloroplast;g__Chloroplast	234	d__Bacteria;p__Proteobacteria;c__Alphaproteobacteria;o__Rhodobacterales;f__Rhodobacteraceae;g__Cereibacter;__	55
d__Bacteria;p__Chloroflexi;c__Anaerolineae;__;__	24	d__Bacteria;p__Patescibacteria;c__Saccharimonadia;o__Saccharimonadales;f__Saccharimonadales	30	d__Bacteria;p__Bacteroidota;c__Bacteroidia;o__Sphingobacteriales;f__Sphingobacteriaceae;__	233	d__Bacteria;p__Actinobacteriota;c__Actinobacteria;o__Micrococcales;f__Micrococcaceae;g__Paenarthrobacter;__	54
d__Bacteria;p__Patescibacteria;c__Gracilibacteria;o__Candidatus_Peregrinibacteria;f__Candidatus_Peregrinibacteria	24	d__Bacteria;p__Proteobacteria;c__Alphaproteobacteria;o__Rhizobiales;f__Beijerinckiaceae	30	d__Bacteria;p__Bdellovibrionota;c__Bdellovibrionia;o__Bacteriovoracales;f__Bacteriovoracaceae;g__Bacteriovorax	221	d__Bacteria;p__Acidobacteriota;c__Vicinamibacteria;o__Vicinamibacterales;f__uncultured;g__uncultured;__	53
d__Bacteria;p__Patescibacteria;c__Microgenomatia;__;__	24	d__Bacteria;p__Actinobacteriota;c__RBG-16-55-12;o__RBG-16-55-12;f__RBG-16-55-12	29	d__Bacteria;p__Proteobacteria;c__Gammaproteobacteria;o__Burkholderiales;f__Comamonadaceae;g__Caenimonas	216	d__Bacteria;p__Proteobacteria;c__Gammaproteobacteria;o__CCD24;f__CCD24;g__CCD24;__	53
d__Bacteria;p__Proteobacteria;c__Gammaproteobacteria;o__Oceanospirillales;f__Hahellaceae	24	d__Bacteria;p__Bacteroidota;c__Bacteroidia;o__Flavobacteriales;f__Crocinitomicaceae	29	d__Bacteria;p__Gemmatimonadota;c__Gemmatimonadetes;o__Gemmatimonadales;f__Gemmatimonadaceae;g__uncultured	214	d__Bacteria;p__Proteobacteria;c__Gammaproteobacteria;o__Xanthomonadales;f__Xanthomonadaceae;g__Lysobacter;__	52
d__Bacteria;p__Bacteroidota;c__Bacteroidia;o__Bacteroidales;f__Dysgonomonadaceae	22	d__Bacteria;p__Myxococcota;c__Polyangia;o__Nannocystales;f__Nannocystaceae	29	d__Bacteria;p__Verrucomicrobiota;c__Verrucomicrobiae;o__Pedosphaerales;f__Pedosphaeraceae;g__Ellin517	209	d__Bacteria;p__Desulfobacterota;c__uncultured;o__uncultured;f__uncultured;g__uncultured;s__uncultured_Dongia	51
d__Bacteria;p__Patescibacteria;c__Parcubacteria;o__Candidatus_Jorgensenbacteria;f__Candidatus_Jorgensenbacteria	21	d__Bacteria;p__Chloroflexi;c__Ktedonobacteria;o__C0119;f__C0119	28	d__Bacteria;p__Proteobacteria;c__Alphaproteobacteria;o__Rhizobiales;f__Methyloligellaceae;g__uncultured	202	d__Bacteria;p__Bacteroidota;c__Bacteroidia;o__Sphingobacteriales;f__Sphingobacteriaceae;g__Arcticibacter;s__uncultured_bacterium	47
d__Bacteria;p__Patescibacteria;c__Parcubacteria;o__Candidatus_Moranbacteria;f__Candidatus_Moranbacteria	21	d__Bacteria;p__Firmicutes;__;__;__	28	d__Bacteria;p__Acidobacteriota;c__Vicinamibacteria;o__Vicinamibacterales;f__uncultured;g__uncultured	199	d__Bacteria;p__Proteobacteria;c__Gammaproteobacteria;o__Pseudomonadales;f__Moraxellaceae;g__Acinetobacter;__	45
d__Bacteria;p__Proteobacteria;c__Alphaproteobacteria;o__Rhodospirillales;f__Rhodospirillaceae	21	d__Bacteria;p__Proteobacteria;c__Alphaproteobacteria;o__Rhizobiales;f__Rhodobiaceae	28	d__Bacteria;p__Proteobacteria;c__Gammaproteobacteria;o__Gammaproteobacteria_Incertae_Sedis;f__Unknown_Family;g__Acidibacter	199	d__Bacteria;p__Bdellovibrionota;c__Oligoflexia;o__0319-6G20;f__0319-6G20;g__0319-6G20;s__uncultured_Roseobacter	44
d__Bacteria;p__Verrucomicrobiota;c__Verrucomicrobiae;o__Pedosphaerales;f__Pedosphaeraceae	21	d__Bacteria;p__Patescibacteria;c__Gracilibacteria;o__Candidatus_Peregrinibacteria;f__Candidatus_Peregrinibacteria	27	d__Bacteria;p__Bacteroidota;c__Bacteroidia;o__Sphingobacteriales;f__KD3-93;g__KD3-93	195	d__Bacteria;p__Acidobacteriota;c__Vicinamibacteria;o__Vicinamibacterales;f__Vicinamibacteraceae;g__Vicinamibacteraceae;__	43
d__Bacteria;p__Firmicutes;c__Clostridia;o__Clostridia_vadinBB60_group;f__Clostridia_vadinBB60_group	20	d__Bacteria;p__Proteobacteria;c__Alphaproteobacteria;o__Kiloniellales;f__Kiloniellaceae	27	d__Bacteria;p__Actinobacteriota;c__Acidimicrobiia;o__uncultured;f__uncultured;g__uncultured	190	d__Bacteria;p__Actinobacteriota;c__Acidimicrobiia;o__Microtrichales;f__Iamiaceae;g__Iamia;s__metagenome	43
d__Bacteria;p__Firmicutes;c__Symbiobacteriia;o__Symbiobacteriales;f__uncultured	20	d__Bacteria;p__Patescibacteria;c__Gracilibacteria;o__Candidatus_Peribacteria;f__Candidatus_Peribacteria	26	d__Bacteria;p__Actinobacteriota;c__Acidimicrobiia;o__Microtrichales;f__Iamiaceae;g__Iamia	186	d__Bacteria;p__Proteobacteria;c__Alphaproteobacteria;o__Caulobacterales;f__Caulobacteraceae;g__Phenylobacterium;s__Phenylobacterium_sp.	42
d__Bacteria;p__Myxococcota;c__Polyangia;o__Haliangiales;f__Haliangiaceae	20	d__Bacteria;p__Proteobacteria;c__Alphaproteobacteria;o__Rhizobiales;f__A0839	26	d__Bacteria;p__Proteobacteria;c__Alphaproteobacteria;o__Rhizobiales;f__Devosiaceae;g__Devosia	186	d__Bacteria;p__Proteobacteria;c__Gammaproteobacteria;o__Xanthomonadales;f__Xanthomonadaceae;__;__	42
d__Bacteria;p__Proteobacteria;c__Alphaproteobacteria;o__Rhodospirillales;f__Magnetospiraceae	20	d__Bacteria;p__Acidobacteriota;c__Acidobacteriae;o__Acidobacteriales;__	25	d__Bacteria;p__Proteobacteria;c__Alphaproteobacteria;o__Caulobacterales;f__Caulobacteraceae;g__Phenylobacterium	185	d__Bacteria;p__Verrucomicrobiota;c__Chlamydiae;o__Chlamydiales;f__Parachlamydiaceae;__;__	42
d__Bacteria;p__Firmicutes;c__Bacilli;o__Lactobacillales;f__Streptococcaceae	17	d__Bacteria;p__Desulfobacterota;c__uncultured;o__uncultured;f__uncultured	24	d__Bacteria;p__Proteobacteria;c__Alphaproteobacteria;o__uncultured;f__uncultured;g__uncultured	177	d__Bacteria;p__Proteobacteria;c__Gammaproteobacteria;o__Steroidobacterales;f__Steroidobacteraceae;g__Steroidobacter;__	41
d__Bacteria;p__Firmicutes;c__Clostridia;o__Peptostreptococcales-Tissierellales;f__Peptostreptococcales-Tissierellales	17	d__Bacteria;p__Actinobacteriota;c__Actinobacteria;o__Frankiales;f__Geodermatophilaceae	23	d__Bacteria;__;__;__;__;__	169	d__Bacteria;p__Actinobacteriota;c__Thermoleophilia;o__Gaiellales;f__uncultured;g__uncultured;s__uncultured_organism	40
d__Bacteria;p__Actinobacteriota;c__Acidimicrobiia;o__Microtrichales;f__Ilumatobacteraceae	16	d__Bacteria;p__Bacteroidota;c__Rhodothermia;o__Balneolales;f__Balneolaceae	23	d__Bacteria;p__Acidobacteriota;c__Holophagae;o__Subgroup_7;f__Subgroup_7;g__Subgroup_7	168	d__Bacteria;p__Chloroflexi;c__Chloroflexia;o__Thermomicrobiales;f__JG30-KF-CM45;g__JG30-KF-CM45;s__metagenome	40
d__Bacteria;p__Proteobacteria;c__Alphaproteobacteria;o__Ferrovibrionales;f__Ferrovibrionaceae	16	d__Bacteria;p__Bacteroidota;c__Bacteroidia;o__Cytophagales;f__Hymenobacteraceae	22	d__Bacteria;p__Actinobacteriota;c__Actinobacteria;o__Frankiales;f__uncultured;g__uncultured	164	d__Bacteria;p__Methylomirabilota;c__Methylomirabilia;o__Rokubacteriales;f__Rokubacteriales;g__Rokubacteriales;s__uncultured_bacterium	39
d__Bacteria;p__Proteobacteria;c__Alphaproteobacteria;o__Rhodospirillales;f__uncultured	16	d__Bacteria;p__Bacteroidota;c__Bacteroidia;o__Flavobacteriales;f__Weeksellaceae	22	d__Bacteria;p__Actinobacteriota;c__Thermoleophilia;o__Solirubrobacterales;f__67-14;g__67-14	163	d__Bacteria;p__Proteobacteria;c__Gammaproteobacteria;o__Burkholderiales;f__Alcaligenaceae;g__Advenella;__	39
d__Bacteria;p__Cyanobacteria;c__Cyanobacteriia;o__Cyanobacteriales;f__Xenococcaceae	15	d__Bacteria;p__Proteobacteria;c__Alphaproteobacteria;o__Ferrovibrionales;f__Ferrovibrionaceae	22	d__Bacteria;p__Actinobacteriota;c__Acidimicrobiia;o__IMCC26256;f__IMCC26256;g__IMCC26256	155	d__Bacteria;p__Verrucomicrobiota;c__Chlamydiae;o__Chlamydiales;f__cvE6;g__cvE6;s__uncultured_bacterium	37
d__Bacteria;p__Verrucomicrobiota;c__Verrucomicrobiae;o__Opitutales;f__Opitutaceae	15	d__Bacteria;p__Proteobacteria;c__Alphaproteobacteria;o__Rhizobiales;f__Rhizobiales_Incertae_Sedis	22	d__Bacteria;p__Chloroflexi;c__Anaerolineae;o__SBR1031;f__SBR1031;g__SBR1031	153	d__Bacteria;p__Actinobacteriota;c__Thermoleophilia;o__Solirubrobacterales;f__67-14;g__67-14;s__metagenome	36
d__Bacteria;p__Desulfobacterota;c__Desulfobulbia;o__Desulfobulbales;__	14	d__Bacteria;p__Sumerlaeota;c__Sumerlaeia;o__Sumerlaeales;f__Sumerlaeaceae	22	d__Bacteria;p__Actinobacteriota;c__MB-A2-108;o__MB-A2-108;f__MB-A2-108;g__MB-A2-108	150	d__Bacteria;p__Actinobacteriota;c__Thermoleophilia;o__Solirubrobacterales;f__Solirubrobacteraceae;g__Conexibacter;s__metagenome	36
d__Bacteria;p__Planctomycetota;c__BD7-11;o__BD7-11;f__BD7-11	14	d__Bacteria;p__Chloroflexi;c__Dehalococcoidia;o__S085;f__S085	21	d__Bacteria;p__Chloroflexi;c__Anaerolineae;o__Anaerolineales;f__Anaerolineaceae;g__uncultured	150	d__Bacteria;p__Proteobacteria;c__Gammaproteobacteria;o__Oceanospirillales;f__Pseudohongiellaceae;g__BIyi10;s__uncultured_bacterium	35
d__Bacteria;p__Abditibacteriota;c__Abditibacteria;o__Abditibacteriales;f__Abditibacteriaceae	13	d__Bacteria;p__Firmicutes;c__Clostridia;o__Clostridia;f__Gracilibacteraceae	21	d__Bacteria;p__Armatimonadota;c__Fimbriimonadia;o__Fimbriimonadales;f__Fimbriimonadaceae;g__Fimbriimonadaceae	146	d__Bacteria;p__Verrucomicrobiota;c__Verrucomicrobiae;o__Verrucomicrobiales;f__Verrucomicrobiaceae;g__uncultured;s__uncultured_soil	34
d__Bacteria;p__Bacteroidota;c__Rhodothermia;o__Rhodothermales;f__Rhodothermaceae	13	d__Bacteria;p__Actinobacteriota;c__Actinobacteria;o__Micrococcales;f__Brevibacteriaceae	20	d__Bacteria;p__Armatimonadota;c__Chthonomonadetes;o__Chthonomonadales;f__Chthonomonadaceae;g__Chthonomonas	139	d__Bacteria;p__Actinobacteriota;c__Actinobacteria;o__Micrococcales;f__Microbacteriaceae;__;__	33
d__Bacteria;p__Chloroflexi;__;__;__	13	d__Bacteria;p__Patescibacteria;c__ABY1;o__Candidatus_Magasanikbacteria;f__Candidatus_Magasanikbacteria	20	d__Bacteria;p__Actinobacteriota;c__Acidimicrobiia;o__Microtrichales;__;__	137	d__Bacteria;p__Proteobacteria;c__Alphaproteobacteria;o__Rhizobiales;f__Xanthobacteraceae;g__Rhodoplanes;s__uncultured_bacterium	33
d__Bacteria;p__Elusimicrobiota;c__Elusimicrobia;o__Lineage_IV;f__Lineage_IV	13	d__Bacteria;p__Patescibacteria;c__Saccharimonadia;o__Saccharimonadales;f__WWH38	20	d__Bacteria;p__Actinobacteriota;c__Thermoleophilia;o__Solirubrobacterales;f__Solirubrobacteraceae;g__Solirubrobacter	137	d__Bacteria;p__Proteobacteria;c__Gammaproteobacteria;__;__;__;__	32
d__Bacteria;p__Myxococcota;c__Polyangia;o__VHS-B3-70;f__VHS-B3-70	13	d__Bacteria;p__Proteobacteria;c__Gammaproteobacteria;o__Burkholderiales;f__Sutterellaceae	20	d__Bacteria;p__Firmicutes;c__Bacilli;o__Exiguobacterales;f__Exiguobacteraceae;g__Exiguobacterium	137	d__Bacteria;p__Acidobacteriota;c__Blastocatellia;o__Blastocatellales;f__Blastocatellaceae;g__Stenotrophobacter;s__uncultured_bacterium	31
d__Bacteria;p__Planctomycetota;c__Phycisphaerae;o__CCM11a;f__CCM11a	13	d__Bacteria;p__Verrucomicrobiota;c__Verrucomicrobiae;o__Opitutales;f__Puniceicoccaceae	20	d__Bacteria;p__Planctomycetota;c__Planctomycetes;o__Gemmatales;f__Gemmataceae;g__Gemmata	137	d__Bacteria;p__Chloroflexi;c__Chloroflexia;o__Thermomicrobiales;f__AKYG1722;g__AKYG1722;__	31
d__Bacteria;p__Acidobacteriota;c__Blastocatellia;o__Blastocatellales;f__Blastocatellaceae	12	d__Bacteria;p__Bacteroidota;c__Bacteroidia;o__Sphingobacteriales;f__Sphingobacteriaceae	19	d__Bacteria;p__Proteobacteria;c__Alphaproteobacteria;o__Caulobacterales;f__Hyphomonadaceae;g__SWB02	134	d__Bacteria;p__Myxococcota;c__Polyangia;o__Polyangiales;f__Polyangiaceae;g__Pajaroellobacter;s__metagenome	31
d__Bacteria;p__Firmicutes;__;__;__	12	d__Bacteria;p__Firmicutes;c__Clostridia;o__Peptostreptococcales-Tissierellales;f__Peptostreptococcales-Tissierellales	19	d__Bacteria;p__Proteobacteria;c__Gammaproteobacteria;o__PLTA13;f__PLTA13;g__PLTA13	134	d__Bacteria;p__Actinobacteriota;c__Thermoleophilia;o__Solirubrobacterales;f__Solirubrobacteraceae;g__Patulibacter;__	29
d__Bacteria;p__Chloroflexi;c__Dehalococcoidia;__;__	11	d__Bacteria;p__GN01;c__GN01;o__GN01;f__GN01	19	d__Bacteria;p__Planctomycetota;c__Planctomycetes;o__Pirellulales;f__Pirellulaceae;g__uncultured	133	d__Bacteria;p__Proteobacteria;c__Alphaproteobacteria;o__Rhodobacterales;f__Rhodobacteraceae;g__Paracoccus;__	27
d__Bacteria;p__Acidobacteriota;c__Holophagae;o__Holophagales;f__Holophagaceae	10	d__Bacteria;p__Patescibacteria;c__Parcubacteria;o__Candidatus_Moranbacteria;f__Candidatus_Moranbacteria	19	d__Bacteria;p__Proteobacteria;c__Gammaproteobacteria;o__Xanthomonadales;f__Xanthomonadaceae;g__Arenimonas	130	d__Bacteria;p__Proteobacteria;c__Alphaproteobacteria;o__Rickettsiales;f__Mitochondria;g__Mitochondria;__	27
d__Bacteria;p__Bacteroidota;c__Bacteroidia;o__Sphingobacteriales;f__env.OPS_17	10	d__Bacteria;p__Proteobacteria;c__Gammaproteobacteria;o__Salinisphaerales;f__Solimonadaceae	19	d__Bacteria;p__Acidobacteriota;c__Vicinamibacteria;o__Subgroup_17;f__Subgroup_17;g__Subgroup_17	129	d__Bacteria;p__Proteobacteria;c__Alphaproteobacteria;o__Rhizobiales;f__Beijerinckiaceae;g__Microvirga;__	26
d__Bacteria;p__Gemmatimonadota;c__MD2902-B12;o__MD2902-B12;f__MD2902-B12	10	d__Bacteria;p__WS1;c__WS1;o__WS1;f__WS1	19	d__Bacteria;p__Bacteroidota;c__Bacteroidia;o__Flavobacteriales;f__Cryomorphaceae;__	127	d__Bacteria;p__Proteobacteria;c__Gammaproteobacteria;o__PLTA13;f__PLTA13;g__PLTA13;s__uncultured_soil	26
d__Bacteria;p__Armatimonadota;c__Fimbriimonadia;o__Fimbriimonadales;f__Fimbriimonadaceae	9	d__Bacteria;p__Chloroflexi;c__Anaerolineae;o__SBR1031;f__SBR1031	18	d__Bacteria;p__Proteobacteria;c__Alphaproteobacteria;o__Rhizobiales;f__Xanthobacteraceae;g__uncultured	127	d__Bacteria;p__RCP2-54;c__RCP2-54;o__RCP2-54;f__RCP2-54;g__RCP2-54;s__uncultured_Desulfuromonadales	26
d__Bacteria;p__Chloroflexi;c__Dehalococcoidia;o__SAR202_clade;f__SAR202_clade	9	d__Bacteria;p__Chloroflexi;c__Dehalococcoidia;o__SAR202_clade;f__SAR202_clade	18	d__Bacteria;p__Verrucomicrobiota;c__Verrucomicrobiae;o__Opitutales;f__Opitutaceae;__	125	d__Archaea;p__Crenarchaeota;c__Nitrososphaeria;o__Nitrosopumilales;f__Nitrosopumilaceae;g__Candidatus_Nitrosotenuis;__	25
d__Bacteria;p__Chloroflexi;c__SHA-26;o__SHA-26;f__SHA-26	9	d__Bacteria;p__Chloroflexi;c__OLB14;o__OLB14;f__OLB14	18	d__Bacteria;p__Proteobacteria;c__Alphaproteobacteria;o__Sphingomonadales;f__Sphingomonadaceae;g__Qipengyuania	123	d__Bacteria;p__Patescibacteria;c__Saccharimonadia;o__Saccharimonadales;f__Saccharimonadales;g__Saccharimonadales;s__uncultured_bacterium	25
d__Bacteria;p__Dependentiae;c__Babeliae;o__Babeliales;f__Babeliales	9	d__Bacteria;p__Myxococcota;c__Polyangia;o__Haliangiales;f__Haliangiaceae	18	d__Bacteria;p__Bacteroidota;c__Bacteroidia;o__Chitinophagales;f__Chitinophagaceae;g__Terrimonas	121	d__Bacteria;p__Proteobacteria;c__Gammaproteobacteria;o__Burkholderiales;f__Nitrosomonadaceae;g__IS-44;s__uncultured_bacterium	25
d__Bacteria;p__Firmicutes;c__Clostridia;__;__	9	d__Bacteria;p__Patescibacteria;c__uncultured;o__uncultured;f__uncultured	18	d__Bacteria;p__Bacteroidota;c__Bacteroidia;o__Sphingobacteriales;f__FFCH9454;g__FFCH9454	121	d__Bacteria;p__Acidobacteriota;c__Acidobacteriae;o__Bryobacterales;f__Bryobacteraceae;g__Bryobacter;__	24
d__Bacteria;p__Patescibacteria;c__Parcubacteria;o__Candidatus_Kaiserbacteria;f__Candidatus_Kaiserbacteria	9	d__Bacteria;p__Proteobacteria;c__Gammaproteobacteria;o__Xanthomonadales;f__Rhodanobacteraceae	18	d__Bacteria;p__Acidobacteriota;c__Vicinamibacteria;o__Vicinamibacterales;f__Vicinamibacteraceae;g__uncultured	120	Unassigned;__;__;__;__;__;__	23
d__Bacteria;p__Proteobacteria;c__Alphaproteobacteria;o__Holosporales;f__Holosporaceae	9	d__Bacteria;p__Bacteroidota;c__SJA-28;o__SJA-28;f__SJA-28	17	d__Bacteria;p__Proteobacteria;c__Alphaproteobacteria;o__Rhizobiales;f__Amb-16S-1323;g__Amb-16S-1323	119	d__Bacteria;p__Proteobacteria;c__Gammaproteobacteria;o__Acidiferrobacterales;f__Acidiferrobacteraceae;g__Sulfurifustis;s__uncultured_Thiotrichaceae	20
d__Bacteria;p__Proteobacteria;c__Gammaproteobacteria;o__Halothiobacillales;f__Halothiobacillaceae	9	d__Bacteria;p__Planctomycetota;c__vadinHA49;o__vadinHA49;f__vadinHA49	17	d__Bacteria;p__Actinobacteriota;c__Acidimicrobiia;o__Microtrichales;f__uncultured;g__uncultured	118	d__Bacteria;p__Proteobacteria;c__Gammaproteobacteria;o__Coxiellales;f__Coxiellaceae;g__Coxiella;s__uncultured_bacterium	18
d__Bacteria;p__FCPU426;c__FCPU426;o__FCPU426;f__FCPU426	8	d__Bacteria;p__Proteobacteria;c__Alphaproteobacteria;o__Dongiales;f__Dongiaceae	17	d__Bacteria;p__Proteobacteria;c__Gammaproteobacteria;o__Legionellales;f__Legionellaceae;g__Legionella	118	d__Bacteria;p__Chloroflexi;c__JG30-KF-CM66;o__JG30-KF-CM66;f__JG30-KF-CM66;g__JG30-KF-CM66;s__uncultured_Chloroflexi	17
d__Bacteria;p__Hydrogenedentes;c__Hydrogenedentia;o__Hydrogenedentiales;f__Hydrogenedensaceae	8	d__Bacteria;p__Proteobacteria;c__Alphaproteobacteria;o__Paracaedibacterales;f__Paracaedibacteraceae	17	d__Bacteria;p__Acidobacteriota;c__Blastocatellia;o__Blastocatellales;f__Blastocatellaceae;g__JGI_0001001-H03	113	d__Bacteria;p__Chloroflexi;c__Dehalococcoidia;o__S085;f__S085;g__S085;s__metagenome	16
d__Bacteria;p__Patescibacteria;c__WWE3;o__WWE3;f__WWE3	8	d__Bacteria;p__Patescibacteria;c__Parcubacteria;o__Candidatus_Kaiserbacteria;f__Candidatus_Kaiserbacteria	16	d__Bacteria;p__Bdellovibrionota;c__Bdellovibrionia;o__Bdellovibrionales;f__Bdellovibrionaceae;g__OM27_clade	113	d__Bacteria;p__Planctomycetota;c__Planctomycetes;o__Gemmatales;f__Gemmataceae;g__uncultured;s__uncultured_bacterium	16
d__Bacteria;p__Proteobacteria;c__Alphaproteobacteria;o__Rickettsiales;f__SM2D12	8	d__Archaea;p__Nanoarchaeota;c__Nanoarchaeia;o__Woesearchaeales;f__Woesearchaeales	15	d__Bacteria;p__Proteobacteria;c__Alphaproteobacteria;o__Rhizobiales;f__Xanthobacteraceae;g__Bradyrhizobium	112	d__Bacteria;p__Planctomycetota;c__Planctomycetes;o__Isosphaerales;f__Isosphaeraceae;g__uncultured;__	16
d__Bacteria;p__Proteobacteria;c__Alphaproteobacteria;o__Rickettsiales;f__bac2nit3	8	d__Bacteria;p__Planctomycetota;c__Planctomycetes;o__Planctomycetales;f__uncultured	15	d__Bacteria;p__Patescibacteria;c__Saccharimonadia;o__Saccharimonadales;f__Saccharimonadales;g__Saccharimonadales	111	d__Bacteria;p__Acidobacteriota;c__Blastocatellia;o__Blastocatellales;f__Blastocatellaceae;g__uncultured;s__uncultured_Acidobacteria	15
d__Bacteria;p__Deinococcota;c__Deinococci;o__Deinococcales;f__Trueperaceae	7	d__Bacteria;p__Proteobacteria;c__Alphaproteobacteria;o__Rhodospirillales;f__Magnetospiraceae	15	d__Bacteria;p__Armatimonadota;c__uncultured;o__uncultured;f__uncultured;g__uncultured	108	d__Bacteria;p__Myxococcota;c__bacteriap25;o__bacteriap25;f__bacteriap25;g__bacteriap25;s__uncultured_Syntrophobacterales	15
d__Bacteria;p__Patescibacteria;c__Microgenomatia;o__Candidatus_Woesebacteria;f__Candidatus_Woesebacteria	7	d__Bacteria;p__Abditibacteriota;c__Abditibacteria;o__Abditibacteriales;f__Abditibacteriaceae	14	d__Bacteria;p__Chloroflexi;c__Dehalococcoidia;o__S085;f__S085;g__S085	105	d__Bacteria;p__Proteobacteria;c__Alphaproteobacteria;o__Tistrellales;f__Geminicoccaceae;g__Candidatus_Alysiosphaera;s__metagenome	15
d__Bacteria;p__Patescibacteria;c__Parcubacteria;o__Candidatus_Campbellbacteria;f__Candidatus_Campbellbacteria	7	d__Bacteria;p__Elusimicrobiota;c__Elusimicrobia;o__MVP-88;f__MVP-88	14	d__Bacteria;p__Proteobacteria;c__Alphaproteobacteria;o__Rhizobiales;f__Xanthobacteraceae;g__Pseudorhodoplanes	105	d__Bacteria;p__Acidobacteriota;c__Acidobacteriae;o__Subgroup_2;f__Subgroup_2;g__Subgroup_2;s__uncultured_bacterium	14
d__Bacteria;p__Patescibacteria;c__Parcubacteria;o__Candidatus_Giovannonibacteria;f__Candidatus_Giovannonibacteria	7	d__Bacteria;p__Actinobacteriota;c__Coriobacteriia;o__OPB41;f__OPB41	13	d__Bacteria;p__Acidobacteriota;c__Blastocatellia;o__Blastocatellales;f__Blastocatellaceae;g__Stenotrophobacter	102	d__Bacteria;p__Proteobacteria;c__Gammaproteobacteria;o__Xanthomonadales;f__Xanthomonadaceae;g__Pseudoxanthomonas;__	14
d__Bacteria;p__Proteobacteria;c__Alphaproteobacteria;o__Rickettsiales;f__Mitochondria	7	d__Bacteria;p__Gemmatimonadota;c__Longimicrobia;o__Longimicrobiales;f__Longimicrobiaceae	13	d__Bacteria;p__Acidobacteriota;c__Acidobacteriae;o__Bryobacterales;f__Bryobacteraceae;g__Bryobacter	100	d__Bacteria;p__Bacteroidota;c__Bacteroidia;o__Cytophagales;f__Microscillaceae;g__Chryseolinea;s__uncultured_bacterium	13
d__Bacteria;p__Acidobacteriota;c__Blastocatellia;o__11-24;f__11-24	6	d__Bacteria;p__Planctomycetota;c__Planctomycetes;o__Gemmatales;f__Gemmataceae	13	d__Bacteria;p__Actinobacteriota;c__Actinobacteria;o__Micrococcales;f__Micrococcaceae;g__Paenarthrobacter	100	d__Bacteria;p__Chloroflexi;c__Anaerolineae;o__Caldilineales;f__Caldilineaceae;g__uncultured;s__uncultured_bacterium	13
d__Bacteria;p__Patescibacteria;c__Gracilibacteria;o__Gracilibacteria;f__Gracilibacteria	6	d__Bacteria;p__Proteobacteria;c__Alphaproteobacteria;o__Micavibrionales;f__Micavibrionaceae	13	d__Bacteria;p__Proteobacteria;c__Alphaproteobacteria;o__Rhizobiales;f__uncultured;g__uncultured	98	d__Bacteria;p__Actinobacteriota;c__Acidimicrobiia;o__Actinomarinales;f__uncultured;g__uncultured;s__uncultured_soil	12
d__Archaea;p__Micrarchaeota;c__Micrarchaeia;o__Micrarchaeales;f__Micrarchaeales	5	d__Bacteria;p__Proteobacteria;c__Alphaproteobacteria;o__Reyranellales;f__Reyranellaceae	13	d__Bacteria;p__Proteobacteria;c__Gammaproteobacteria;__;__;__	98	d__Bacteria;p__Actinobacteriota;c__Actinobacteria;o__Propionibacteriales;f__Nocardioidaceae;g__Nocardioides;s__Nocardioides_plantarum	12
d__Bacteria;p__Firmicutes;c__Clostridia;o__Clostridia;f__Hungateiclostridiaceae	5	d__Bacteria;p__Proteobacteria;c__Alphaproteobacteria;o__Rickettsiales;f__Mitochondria	13	d__Bacteria;p__Planctomycetota;c__OM190;o__OM190;f__OM190;g__OM190	96	d__Bacteria;p__Planctomycetota;c__Planctomycetes;o__Pirellulales;f__Pirellulaceae;g__Pirellula;s__uncultured_Pasteuria	12
d__Bacteria;p__Proteobacteria;c__Gammaproteobacteria;__;__	5	d__Bacteria;p__Nitrospinota;c__P9X2b3D02;o__P9X2b3D02;f__P9X2b3D02	11	d__Bacteria;p__Chloroflexi;c__Anaerolineae;o__Ardenticatenales;f__uncultured;g__uncultured	94	d__Bacteria;p__Chloroflexi;c__Chloroflexia;o__Chloroflexales;f__Roseiflexaceae;g__uncultured;s__uncultured_Chloroflexaceae	11
d__Bacteria;p__Bacteroidota;c__Bacteroidia;o__Flavobacteriales;f__Weeksellaceae	4	d__Bacteria;p__Sumerlaeota;c__Sumerlaeia;o__uncultured;f__uncultured	11	d__Bacteria;p__NB1-j;c__NB1-j;o__NB1-j;f__NB1-j;g__NB1-j	93	d__Bacteria;p__Cyanobacteria;c__Vampirivibrionia;o__Obscuribacterales;f__Obscuribacteraceae;g__Obscuribacteraceae;s__uncultured_bacterium	11
d__Bacteria;p__Bdellovibrionota;c__Oligoflexia;o__0319-6G20;f__0319-6G20	3	d__Bacteria;p__Bacteroidota;c__Bacteroidia;o__Sphingobacteriales;f__NS11-12_marine_group	10	d__Bacteria;p__Firmicutes;c__Bacilli;o__Paenibacillales;f__Paenibacillaceae;g__Paenibacillus	92	d__Bacteria;p__Myxococcota;c__Myxococcia;o__Myxococcales;f__Myxococcaceae;__;__	10
d__Bacteria;p__Verrucomicrobiota;c__Chlamydiae;o__Chlamydiales;f__cvE6	3	d__Bacteria;p__LCP-89;c__LCP-89;o__LCP-89;f__LCP-89	10	d__Bacteria;p__Proteobacteria;c__Gammaproteobacteria;o__Burkholderiales;f__Nitrosomonadaceae;g__IS-44	89	d__Bacteria;p__Bacteroidota;c__Bacteroidia;o__Cytophagales;f__Cytophagaceae;g__Rhodocytophaga;s__uncultured_bacterium	9
d__Bacteria;p__Proteobacteria;c__Gammaproteobacteria;o__Pseudomonadales;f__Moraxellaceae;g__Acinetobacter	10325	d__Bacteria;p__Nitrospinota;c__Nitrospinia;o__Nitrospinales;f__Nitrospinaceae	9	d__Bacteria;p__Proteobacteria;c__Alphaproteobacteria;o__Rhizobiales;f__Beijerinckiaceae;g__Bosea	88	d__Bacteria;p__Chloroflexi;c__Anaerolineae;o__RBG-13-54-9;f__RBG-13-54-9;g__RBG-13-54-9;s__uncultured_sludge	8
d__Bacteria;p__Proteobacteria;c__Gammaproteobacteria;o__Xanthomonadales;f__Xanthomonadaceae;g__Thermomonas	4557	d__Bacteria;p__Patescibacteria;c__Parcubacteria;o__Candidatus_Azambacteria;f__Candidatus_Azambacteria	9	d__Bacteria;p__Nitrospirota;c__Nitrospiria;o__Nitrospirales;f__Nitrospiraceae;g__Nitrospira	87	d__Bacteria;p__Firmicutes;c__Incertae_Sedis;o__DTU014;f__DTU014;g__DTU014;s__uncultured_Clostridia	8
d__Bacteria;p__Acidobacteriota;c__Thermoanaerobaculia;o__Thermoanaerobaculales;f__Thermoanaerobaculaceae;g__Thermoanaerobaculum	4320	d__Bacteria;p__Myxococcota;c__Polyangia;o__mle1-27;f__mle1-27	7	d__Bacteria;p__Acidobacteriota;c__Thermoanaerobaculia;o__Thermoanaerobaculales;f__Thermoanaerobaculaceae;g__Subgroup_10	83	d__Bacteria;p__Verrucomicrobiota;c__Verrucomicrobiae;o__Pedosphaerales;f__Pedosphaeraceae;g__Pedosphaeraceae;__	8
d__Bacteria;p__Spirochaetota;c__Spirochaetia;o__Spirochaetales;f__Spirochaetaceae;g__uncultured	3708	d__Bacteria;p__Verrucomicrobiota;c__Chlamydiae;o__Chlamydiales;f__Simkaniaceae	6	d__Bacteria;p__Proteobacteria;c__Alphaproteobacteria;o__Elsterales;f__uncultured;g__uncultured	83	d__Bacteria;p__Verrucomicrobiota;c__Verrucomicrobiae;o__Verrucomicrobiales;f__Verrucomicrobiaceae;g__Roseimicrobium;__	5
d__Bacteria;p__Spirochaetota;c__Leptospirae;o__Leptospirales;f__Leptospiraceae;g__uncultured	2108	d__Archaea;p__Crenarchaeota;c__Bathyarchaeia;o__Bathyarchaeia;f__Bathyarchaeia	5	d__Bacteria;p__Actinobacteriota;c__Actinobacteria;o__Corynebacteriales;f__Mycobacteriaceae;g__Mycobacterium	81	d__Bacteria;p__Planctomycetota;c__Planctomycetes;o__Gemmatales;f__Gemmataceae;g__uncultured;s__uncultured_Planctomycetia	2
d__Bacteria;p__Acidobacteriota;c__Thermoanaerobaculia;o__Thermoanaerobaculales;f__Thermoanaerobaculaceae;g__TPD-58	2055	d__Bacteria;p__TA06;c__TA06;o__TA06;f__TA06	5	d__Bacteria;p__Patescibacteria;c__Saccharimonadia;o__Saccharimonadales;f__LWQ8;g__LWQ8	80
d__Bacteria;p__Firmicutes;c__Desulfotomaculia;o__Desulfotomaculales;f__Desulfotomaculales;g__Desulfurispora	2008	d__Bacteria;p__RCP2-54;c__RCP2-54;o__RCP2-54;f__RCP2-54	4	d__Bacteria;p__Proteobacteria;c__Alphaproteobacteria;o__Rhizobiales;f__Methyloligellaceae;g__Methyloligellaceae	79
d__Bacteria;p__TA06;c__TA06;o__TA06;f__TA06;g__TA06	1691	d__Bacteria;p__Firmicutes;c__Symbiobacteriia;o__Symbiobacteriales;__	3	d__Bacteria;p__RCP2-54;c__RCP2-54;o__RCP2-54;f__RCP2-54;g__RCP2-54	78
d__Bacteria;p__NKB15;c__NKB15;o__NKB15;f__NKB15;g__NKB15	1329	d__Bacteria;p__Proteobacteria;c__Gammaproteobacteria;o__Pseudomonadales;f__Moraxellaceae;g__Acinetobacter	4864	d__Bacteria;p__Verrucomicrobiota;c__Verrucomicrobiae;o__Pedosphaerales;f__Pedosphaeraceae;g__Pedosphaera	78
d__Bacteria;p__Desulfobacterota;c__Desulfomonilia;o__Desulfomonilales;f__Desulfomonilaceae;g__Desulfomonile	1265	d__Bacteria;p__Proteobacteria;c__Gammaproteobacteria;o__Xanthomonadales;f__Xanthomonadaceae;g__Thermomonas	2772	d__Bacteria;p__Bacteroidota;c__Bacteroidia;o__Sphingobacteriales;f__Sphingobacteriaceae;g__Solitalea	77
d__Bacteria;p__Campilobacterota;c__Campylobacteria;o__Campylobacterales;f__Sulfurimonadaceae;g__Sulfuricurvum	1081	d__Bacteria;p__Cyanobacteria;c__Cyanobacteriia;o__Oxyphotobacteria_Incertae_Sedis;f__Unknown_Family;g__Unknown_Family	2436	d__Bacteria;p__Firmicutes;c__Clostridia;o__Thermincolales;f__Thermincolaceae;g__Thermincola	76
d__Bacteria;p__Desulfobacterota;c__Desulfobulbia;o__Desulfobulbales;f__Desulfurivibrionaceae;g__Desulfurivibrio	1063	d__Bacteria;p__Deinococcota;c__Deinococci;o__Deinococcales;f__Deinococcaceae;g__Deinococcus	2185	d__Archaea;p__Crenarchaeota;c__Nitrososphaeria;o__Nitrososphaerales;f__Nitrososphaeraceae;g__Nitrososphaeraceae	75
d__Bacteria;p__Nitrospirota;c__Thermodesulfovibrionia;o__uncultured;f__uncultured;g__uncultured	1025	d__Bacteria;p__Chloroflexi;c__TK10;o__TK10;f__TK10;g__TK10	2001	d__Bacteria;p__Proteobacteria;c__Alphaproteobacteria;o__Rhizobiales;f__Rhizobiaceae;g__Phyllobacterium	75
d__Bacteria;p__Proteobacteria;c__Gammaproteobacteria;o__Burkholderiales;f__Comamonadaceae;g__Hydrogenophaga	966	d__Bacteria;p__Bacteroidota;c__Ignavibacteria;o__Ignavibacteriales;f__Melioribacteraceae;g__IheB3-7	1668	d__Bacteria;p__Acidobacteriota;c__Acidobacteriae;o__Elev-16S-1166;f__Elev-16S-1166;g__Elev-16S-1166	74
d__Bacteria;__;__;__;__;__	964	d__Bacteria;p__MBNT15;c__MBNT15;o__MBNT15;f__MBNT15;g__MBNT15	1579	d__Archaea;p__Crenarchaeota;c__Nitrososphaeria;o__Nitrosopumilales;f__Nitrosopumilaceae;g__Nitrosopumilaceae	70
d__Bacteria;p__Proteobacteria;c__Alphaproteobacteria;o__Rhizobiales;f__Rhizobiaceae;g__Allorhizobium-Neorhizobium-Pararhizobium-Rhizobium	894	d__Bacteria;p__Proteobacteria;c__Gammaproteobacteria;o__Burkholderiales;f__Comamonadaceae;__	1474	d__Bacteria;p__Proteobacteria;c__Alphaproteobacteria;o__Reyranellales;f__Reyranellaceae;g__Reyranella	70
d__Bacteria;p__Firmicutes;c__Incertae_Sedis;o__DTU014;f__DTU014;g__DTU014	881	d__Bacteria;p__Patescibacteria;c__Parcubacteria;__;__;__	1394	d__Bacteria;p__Acidobacteriota;c__Subgroup_5;o__Subgroup_5;f__Subgroup_5;g__Subgroup_5	69
d__Bacteria;p__Actinobacteriota;c__RBG-16-55-12;o__RBG-16-55-12;f__RBG-16-55-12;g__RBG-16-55-12	869	d__Bacteria;p__Chloroflexi;c__Anaerolineae;o__Anaerolineales;f__Anaerolineaceae;g__uncultured	1332	d__Bacteria;p__Desulfobacterota;c__uncultured;o__uncultured;f__uncultured;g__uncultured	69
d__Bacteria;p__Proteobacteria;c__Gammaproteobacteria;o__Burkholderiales;__;__	704	d__Bacteria;p__Proteobacteria;c__Gammaproteobacteria;o__Pseudomonadales;f__Moraxellaceae;g__Enhydrobacter	1264	d__Bacteria;p__Proteobacteria;c__Gammaproteobacteria;o__Salinisphaerales;f__Solimonadaceae;g__Polycyclovorans	69
d__Bacteria;p__Marinimicrobia_(SAR406_clade);c__Marinimicrobia_(SAR406_clade);o__Marinimicrobia_(SAR406_clade);f__Marinimicrobia_(SAR406_clade);g__Marinimicrobia_(SAR406_clade)	679	d__Bacteria;p__Proteobacteria;c__Gammaproteobacteria;o__Burkholderiales;__;__	1151	d__Bacteria;p__Planctomycetota;c__Planctomycetes;o__Pirellulales;f__Pirellulaceae;g__Pirellula	66
d__Bacteria;p__Gemmatimonadota;c__BD2-11_terrestrial_group;o__BD2-11_terrestrial_group;f__BD2-11_terrestrial_group;g__BD2-11_terrestrial_group	677	d__Archaea;p__Crenarchaeota;c__Nitrososphaeria;o__Nitrosopumilales;f__Nitrosopumilaceae;g__Nitrosopumilaceae	1060	d__Bacteria;p__Bacteroidota;c__Bacteroidia;o__Cytophagales;f__Hymenobacteraceae;g__Hymenobacter	65
d__Bacteria;p__Deinococcota;c__Deinococci;o__Deinococcales;f__Deinococcaceae;g__Deinococcus	662	d__Bacteria;p__Proteobacteria;c__Alphaproteobacteria;o__Rhodobacterales;f__Rhodobacteraceae;__	1042	d__Bacteria;p__Proteobacteria;c__Gammaproteobacteria;o__Burkholderiales;f__Burkholderiaceae;g__Limnobacter	65
d__Bacteria;p__Proteobacteria;c__Gammaproteobacteria;o__Burkholderiales;f__Gallionellaceae;__	661	d__Bacteria;p__Proteobacteria;c__Alphaproteobacteria;o__Rhodobacterales;f__Rhodobacteraceae;g__Paracoccus	1023	d__Bacteria;p__Proteobacteria;c__Gammaproteobacteria;o__Burkholderiales;f__Nitrosomonadaceae;g__Nitrosospira	65
d__Bacteria;p__Chloroflexi;c__Anaerolineae;o__Anaerolineales;f__Anaerolineaceae;g__uncultured	606	d__Bacteria;p__Firmicutes;c__Incertae_Sedis;o__DTU014;f__DTU014;g__DTU014	1012	d__Bacteria;p__Proteobacteria;c__Alphaproteobacteria;o__Rickettsiales;f__Mitochondria;g__Mitochondria	64
d__Bacteria;p__Proteobacteria;c__Alphaproteobacteria;o__Sphingomonadales;f__Sphingomonadaceae;__	569	d__Bacteria;p__Bacteroidota;c__Bacteroidia;o__Cytophagales;f__Microscillaceae;g__uncultured	949	d__Bacteria;p__Bacteroidota;c__Bacteroidia;o__Cytophagales;f__Microscillaceae;g__Chryseolinea	62
d__Bacteria;p__Desulfobacterota;c__Desulfarculia;o__Desulfarculales;f__Desulfarculaceae;g__uncultured	520	d__Bacteria;p__Actinobacteriota;c__Actinobacteria;o__Micrococcales;f__Intrasporangiaceae;__	909	d__Bacteria;p__Proteobacteria;c__Alphaproteobacteria;o__Sphingomonadales;f__Sphingomonadaceae;g__Sphingopyxis	62
d__Bacteria;p__Proteobacteria;c__Gammaproteobacteria;o__Burkholderiales;f__Comamonadaceae;__	515	d__Bacteria;p__Proteobacteria;c__Alphaproteobacteria;o__Sphingomonadales;f__Sphingomonadaceae;g__Qipengyuania	888	d__Bacteria;p__Actinobacteriota;c__Acidimicrobiia;o__Microtrichales;f__Ilumatobacteraceae;g__Ilumatobacter	61
d__Bacteria;p__Firmicutes;c__Bacilli;o__Bacillales;f__Bacillaceae;g__Bacillus	514	d__Bacteria;p__Chloroflexi;c__Chloroflexia;o__Thermomicrobiales;f__JG30-KF-CM45;g__JG30-KF-CM45	863	d__Bacteria;p__Actinobacteriota;c__Thermoleophilia;o__Solirubrobacterales;__;__	60
d__Bacteria;p__Bacteroidota;c__Ignavibacteria;o__Ignavibacteriales;f__Melioribacteraceae;g__IheB3-7	509	d__Bacteria;p__Cyanobacteria;c__Cyanobacteriia;o__Cyanobacteriales;f__uncultured;g__uncultured	808	d__Bacteria;p__Firmicutes;c__Bacilli;o__Bacillales;f__Planococcaceae;__	60
d__Bacteria;p__Actinobacteriota;c__Thermoleophilia;o__Gaiellales;f__uncultured;g__uncultured	505	d__Bacteria;p__Chloroflexi;c__Anaerolineae;o__SBR1031;f__A4b;g__A4b	796	d__Bacteria;p__Actinobacteriota;c__Actinobacteria;o__Euzebyales;f__Euzebyaceae;g__uncultured	58
d__Bacteria;p__MBNT15;c__MBNT15;o__MBNT15;f__MBNT15;g__MBNT15	504	d__Bacteria;p__Cyanobacteria;c__Cyanobacteriia;o__Oxyphotobacteria_Incertae_Sedis;f__Unknown_Family;g__Leptolyngbya_ANT.L52.2	746	d__Bacteria;p__Proteobacteria;c__Alphaproteobacteria;__;__;__	57
d__Bacteria;p__Proteobacteria;c__Gammaproteobacteria;o__Burkholderiales;f__Gallionellaceae;g__Sideroxydans	459	d__Bacteria;p__Proteobacteria;c__Gammaproteobacteria;o__Burkholderiales;f__Comamonadaceae;g__Hydrogenophaga	724	d__Archaea;p__Thermoplasmatota;c__Thermoplasmata;o__Marine_Group_II;f__Marine_Group_II;g__Marine_Group_II	55
d__Bacteria;p__Chloroflexi;c__Dehalococcoidia;o__MSBL5;f__MSBL5;g__MSBL5	453	d__Archaea;p__Crenarchaeota;c__Nitrososphaeria;o__Nitrosopumilales;f__Nitrosopumilaceae;g__Candidatus_Nitrosotenuis	714	d__Bacteria;p__Bacteroidota;c__Bacteroidia;o__Chitinophagales;f__Chitinophagaceae;g__Parasegetibacter	55
d__Bacteria;p__Verrucomicrobiota;c__Omnitrophia;o__Omnitrophales;f__Omnitrophaceae;g__Candidatus_Omnitrophus	418	d__Bacteria;p__Bacteroidota;c__Ignavibacteria;o__Ignavibacteriales;f__PHOS-HE36;g__PHOS-HE36	663	d__Bacteria;p__Proteobacteria;c__Gammaproteobacteria;o__Burkholderiales;f__Comamonadaceae;g__Hydrogenophaga	55
d__Bacteria;p__Actinobacteriota;c__Actinobacteria;o__Micrococcales;f__Intrasporangiaceae;__	399	d__Bacteria;p__Proteobacteria;c__Alphaproteobacteria;o__Sphingomonadales;f__Sphingomonadaceae;__	656	d__Bacteria;p__Planctomycetota;c__Phycisphaerae;o__Phycisphaerales;f__Phycisphaeraceae;g__AKYG587	54
d__Bacteria;p__Chloroflexi;c__Chloroflexia;o__Chloroflexales;f__Herpetosiphonaceae;g__Herpetosiphon	364	d__Bacteria;p__Proteobacteria;c__Gammaproteobacteria;o__Pseudomonadales;f__Moraxellaceae;g__Cavicella	641	d__Bacteria;p__Actinobacteriota;c__Thermoleophilia;o__Solirubrobacterales;f__Solirubrobacteraceae;__	53
d__Bacteria;p__Proteobacteria;c__Alphaproteobacteria;o__Rhodobacterales;f__Rhodobacteraceae;g__Gemmobacter	357	d__Bacteria;p__Bacteroidota;c__Bacteroidia;o__Chitinophagales;f__Saprospiraceae;g__OLB8	638	d__Bacteria;p__Firmicutes;c__Desulfitobacteriia;o__Desulfitobacteriales;f__Desulfitobacteriaceae;g__Desulfosporosinus	51
d__Bacteria;p__Proteobacteria;c__Gammaproteobacteria;o__Burkholderiales;f__Methylophilaceae;g__Methylophilaceae	344	d__Bacteria;p__Proteobacteria;c__Gammaproteobacteria;o__Ectothiorhodospirales;f__Ectothiorhodospiraceae;g__Thioalkalivibrio	636	d__Bacteria;p__Proteobacteria;c__Alphaproteobacteria;o__Rhizobiales;f__Rhizobiaceae;g__Mesorhizobium	50
d__Bacteria;p__Bacteroidota;c__Bacteroidia;o__Flavobacteriales;f__Flavobacteriaceae;__	329	d__Bacteria;p__Proteobacteria;c__Gammaproteobacteria;o__Burkholderiales;f__Gallionellaceae;g__Sideroxydans	631	d__Bacteria;p__MBNT15;c__MBNT15;o__MBNT15;f__MBNT15;g__MBNT15	49
d__Bacteria;p__Proteobacteria;c__Gammaproteobacteria;o__Burkholderiales;f__Rhodocyclaceae;g__Denitratisoma	327	d__Bacteria;p__Spirochaetota;c__Leptospirae;o__Leptospirales;f__Leptospiraceae;g__Leptonema	598	d__Bacteria;p__Bacteroidota;c__SJA-28;o__SJA-28;f__SJA-28;g__SJA-28	48
d__Bacteria;p__Nitrospirota;c__4-29-1;o__4-29-1;f__4-29-1;g__4-29-1	311	d__Bacteria;p__Proteobacteria;c__Gammaproteobacteria;o__Burkholderiales;f__Gallionellaceae;__	587	d__Bacteria;p__Planctomycetota;c__Planctomycetes;o__Pirellulales;f__Pirellulaceae;__	47
d__Bacteria;p__Chloroflexi;c__Anaerolineae;o__Anaerolineales;f__Anaerolineaceae;g__Bellilinea	294	d__Bacteria;p__Chloroflexi;c__JG30-KF-CM66;o__JG30-KF-CM66;f__JG30-KF-CM66;g__JG30-KF-CM66	577	d__Bacteria;p__Proteobacteria;c__Gammaproteobacteria;o__Burkholderiales;f__Gallionellaceae;__	47
d__Bacteria;p__Patescibacteria;c__Parcubacteria;o__Candidatus_Wolfebacteria;f__Candidatus_Wolfebacteria;g__Candidatus_Wolfebacteria	253	d__Bacteria;p__Acidobacteriota;c__Blastocatellia;o__11-24;f__11-24;g__11-24	568	d__Bacteria;p__Firmicutes;c__Bacilli;o__Alicyclobacillales;f__Alicyclobacillaceae;g__Tumebacillus	46
d__Bacteria;p__Proteobacteria;c__Gammaproteobacteria;o__Burkholderiales;f__Hydrogenophilaceae;g__uncultured	243	d__Bacteria;p__Proteobacteria;c__Alphaproteobacteria;o__Rhodobacterales;f__Rhodobacteraceae;g__Defluviimonas	551	d__Bacteria;p__Proteobacteria;c__Alphaproteobacteria;o__Sphingomonadales;f__Sphingomonadaceae;g__Sphingoaurantiacus	46
d__Bacteria;p__Proteobacteria;c__Gammaproteobacteria;o__Pseudomonadales;f__Moraxellaceae;g__Enhydrobacter	240	d__Bacteria;p__Acidobacteriota;c__Thermoanaerobaculia;o__Thermoanaerobaculales;f__Thermoanaerobaculaceae;g__Thermoanaerobaculum	537	d__Bacteria;p__Firmicutes;c__Clostridia;o__Clostridiales;f__Clostridiaceae;g__Clostridium_sensu_stricto_8	45
d__Bacteria;p__Planctomycetota;c__Planctomycetes;o__Pirellulales;f__Pirellulaceae;g__Thermogutta	238	d__Bacteria;p__Acidobacteriota;c__Thermoanaerobaculia;o__Thermoanaerobaculales;f__Thermoanaerobaculaceae;g__Subgroup_10	528	d__Bacteria;p__Proteobacteria;c__Alphaproteobacteria;o__Rhizobiales;f__A0839;g__A0839	45
d__Bacteria;p__Proteobacteria;c__Gammaproteobacteria;o__Burkholderiales;f__Rhodocyclaceae;g__uncultured	219	d__Bacteria;p__Bacteroidota;c__Kryptonia;o__Kryptoniales;f__BSV26;g__BSV26	527	d__Bacteria;p__Desulfobacterota;c__Desulfuromonadia;o__Geobacterales;f__Geobacteraceae;__	44
d__Bacteria;p__Proteobacteria;c__Alphaproteobacteria;o__Rhodobacterales;f__Rhodobacteraceae;__	216	d__Bacteria;p__Actinobacteriota;c__Thermoleophilia;o__Gaiellales;f__uncultured;g__uncultured	526	d__Bacteria;p__Planctomycetota;c__Phycisphaerae;o__Phycisphaerales;f__Phycisphaeraceae;g__uncultured	44
d__Bacteria;p__Acidobacteriota;c__Acidobacteriae;o__Acidobacteriae;f__Acidobacteriae;g__Paludibaculum	214	d__Bacteria;p__Actinobacteriota;c__Thermoleophilia;o__Solirubrobacterales;f__67-14;g__67-14	510	d__Bacteria;p__Gemmatimonadota;c__Gemmatimonadetes;o__Gemmatimonadales;f__Gemmatimonadaceae;g__Gemmatimonas	43
d__Bacteria;p__Cyanobacteria;c__Cyanobacteriia;o__Oxyphotobacteria_Incertae_Sedis;f__Unknown_Family;g__Leptolyngbya_ANT.L52.2	206	d__Bacteria;p__Chloroflexi;c__Chloroflexia;o__Chloroflexales;f__Roseiflexaceae;g__uncultured	434	d__Bacteria;p__Myxococcota;c__bacteriap25;o__bacteriap25;f__bacteriap25;g__bacteriap25	42
d__Bacteria;p__Sva0485;c__Sva0485;o__Sva0485;f__Sva0485;g__Sva0485	203	d__Bacteria;p__Acidobacteriota;c__Vicinamibacteria;o__Vicinamibacterales;f__Vicinamibacteraceae;g__Luteitalea	424	d__Bacteria;p__Bacteroidota;c__Bacteroidia;o__Chitinophagales;f__Chitinophagaceae;g__Segetibacter	41
d__Bacteria;p__Chloroflexi;c__Anaerolineae;o__Anaerolineales;f__Anaerolineaceae;g__Levilinea	198	d__Bacteria;p__Deinococcota;c__Deinococci;o__Deinococcales;f__Trueperaceae;g__Truepera	411	d__Bacteria;p__Planctomycetota;c__Phycisphaerae;o__Phycisphaerales;f__Phycisphaeraceae;g__SM1A02	41
d__Bacteria;p__Proteobacteria;c__Alphaproteobacteria;o__Sphingomonadales;f__Sphingomonadaceae;g__Sphingopyxis	182	d__Bacteria;p__Gemmatimonadota;c__Gemmatimonadetes;o__Gemmatimonadales;f__Gemmatimonadaceae;g__uncultured	397	d__Bacteria;p__Proteobacteria;c__Alphaproteobacteria;o__Rhizobiales;f__KF-JG30-B3;g__KF-JG30-B3	41
d__Bacteria;p__Latescibacterota;c__Latescibacterota;o__Latescibacterota;f__Latescibacterota;g__Latescibacterota	176	d__Bacteria;p__Zixibacteria;c__Zixibacteria;o__Zixibacteria;f__Zixibacteria;g__Zixibacteria	368	d__Bacteria;p__Verrucomicrobiota;c__Chlamydiae;o__Chlamydiales;f__cvE6;g__cvE6	41
d__Archaea;p__Nanoarchaeota;c__Nanoarchaeia;o__Woesearchaeales;f__Woesearchaeales;g__Woesearchaeales	173	d__Bacteria;p__Proteobacteria;c__Alphaproteobacteria;o__uncultured;f__uncultured;g__uncultured	335	d__Bacteria;p__Acidobacteriota;c__Blastocatellia;o__Blastocatellales;f__Blastocatellaceae;g__uncultured	40
d__Bacteria;p__Spirochaetota;c__Leptospirae;o__Leptospirales;f__Leptospiraceae;g__RBG-16-49-21	172	d__Bacteria;p__Patescibacteria;c__Parcubacteria;o__Candidatus_Jorgensenbacteria;f__Candidatus_Jorgensenbacteria;g__Candidatus_Jorgensenbacteria	329	d__Bacteria;p__Actinobacteriota;c__Actinobacteria;o__Streptomycetales;f__Streptomycetaceae;g__Streptomyces	40
d__Bacteria;p__Cyanobacteria;c__Cyanobacteriia;o__Cyanobacteriales;f__uncultured;g__uncultured	161	d__Bacteria;p__Bacteroidota;c__Bacteroidia;o__Cytophagales;f__Microscillaceae;g__Chryseolinea	309	d__Bacteria;p__Chloroflexi;c__Anaerolineae;o__RBG-13-54-9;f__RBG-13-54-9;g__RBG-13-54-9	40
d__Bacteria;p__Acidobacteriota;c__Acidobacteriae;__;__;__	158	d__Bacteria;p__Proteobacteria;c__Alphaproteobacteria;o__Rhodobacterales;f__Rhodobacteraceae;g__Roseovarius	305	d__Bacteria;p__Proteobacteria;c__Alphaproteobacteria;o__Caulobacterales;f__Caulobacteraceae;g__Caulobacter	39
d__Bacteria;p__Desulfobacterota;c__Syntrophobacteria;o__Syntrophobacterales;f__Syntrophobacteraceae;__	158	d__Bacteria;p__Proteobacteria;c__Alphaproteobacteria;o__Sphingomonadales;f__Sphingomonadaceae;g__Sphingopyxis	288	d__Bacteria;p__Proteobacteria;c__Alphaproteobacteria;o__Tistrellales;f__Geminicoccaceae;g__Candidatus_Alysiosphaera	39
d__Bacteria;p__Spirochaetota;c__Leptospirae;o__Leptospirales;f__Leptospiraceae;g__Leptonema	158	d__Bacteria;p__Chloroflexi;c__Chloroflexia;o__Chloroflexales;f__Chloroflexaceae;g__Candidatus_Chloroploca	285	d__Bacteria;p__Verrucomicrobiota;c__Chlamydiae;o__Chlamydiales;f__Simkaniaceae;g__uncultured	39
d__Bacteria;p__Actinobacteriota;c__Coriobacteriia;o__CG2-30-50-142;f__CG2-30-50-142;g__CG2-30-50-142	153	d__Archaea;p__Crenarchaeota;c__Nitrososphaeria;o__Nitrososphaerales;f__Nitrososphaeraceae;g__Candidatus_Nitrocosmicus	273	d__Bacteria;p__Proteobacteria;c__Gammaproteobacteria;o__Burkholderiales;f__Nitrosomonadaceae;g__Ellin6067	38
d__Bacteria;p__Armatimonadota;c__Chthonomonadetes;o__Chthonomonadales;f__Chthonomonadales;g__Chthonomonadales	152	d__Bacteria;p__Bacteroidota;c__Bacteroidia;o__Sphingobacteriales;f__env.OPS_17;g__env.OPS_17	263	d__Bacteria;p__Latescibacterota;c__Latescibacterota;o__Latescibacterota;f__Latescibacterota;g__Latescibacterota	37
d__Bacteria;p__Proteobacteria;c__Alphaproteobacteria;o__Caulobacterales;f__Caulobacteraceae;g__Phenylobacterium	152	d__Bacteria;p__Nitrospirota;c__Nitrospiria;o__Nitrospirales;f__Nitrospiraceae;g__Nitrospira	263	d__Bacteria;p__Proteobacteria;c__Alphaproteobacteria;o__Reyranellales;f__Reyranellaceae;g__uncultured	37
d__Bacteria;p__Gemmatimonadota;c__Gemmatimonadetes;o__Gemmatimonadales;f__Gemmatimonadaceae;g__uncultured	148	d__Bacteria;p__Nitrospirota;c__Thermodesulfovibrionia;o__uncultured;f__uncultured;g__uncultured	260	d__Bacteria;p__Proteobacteria;c__Gammaproteobacteria;o__Burkholderiales;f__Nitrosomonadaceae;g__Nitrosomonas	37
d__Bacteria;p__Proteobacteria;c__Alphaproteobacteria;o__Rhizobiales;f__Rhizobiaceae;g__Hoeflea	146	d__Bacteria;p__Proteobacteria;c__Alphaproteobacteria;o__Rhizobiales;f__Rhizobiaceae;g__Mesorhizobium	259	d__Bacteria;p__Actinobacteriota;c__Actinobacteria;o__Streptosporangiales;f__Thermomonosporaceae;__	36
d__Bacteria;p__Acidobacteriota;c__Vicinamibacteria;o__Vicinamibacterales;f__uncultured;g__uncultured	143	d__Bacteria;p__Desulfobacterota;c__Desulfuromonadia;o__Bradymonadales;f__Bradymonadales;g__Bradymonadales	255	d__Bacteria;p__Bacteroidota;c__Bacteroidia;o__Cytophagales;f__Microscillaceae;__	36
d__Bacteria;p__Proteobacteria;c__Alphaproteobacteria;o__uncultured;f__uncultured;g__uncultured	142	d__Bacteria;p__Actinobacteriota;c__Coriobacteriia;o__CG2-30-50-142;f__CG2-30-50-142;g__CG2-30-50-142	248	d__Bacteria;p__Bacteroidota;c__Bacteroidia;o__Flavobacteriales;f__Flavobacteriaceae;g__Flavobacterium	36
d__Bacteria;p__Zixibacteria;c__Zixibacteria;o__Zixibacteria;f__Zixibacteria;g__Zixibacteria	136	d__Bacteria;p__Desulfobacterota;c__Desulfomonilia;o__Desulfomonilales;f__Desulfomonilaceae;g__Desulfomonile	245	d__Bacteria;p__Cyanobacteria;c__Sericytochromatia;o__Sericytochromatia;f__Sericytochromatia;g__Sericytochromatia	36
d__Bacteria;p__Chloroflexi;c__Anaerolineae;o__SBR1031;f__A4b;g__A4b	130	d__Bacteria;p__Proteobacteria;c__Gammaproteobacteria;o__HOC36;f__HOC36;g__HOC36	244	d__Bacteria;p__Bacteroidota;c__Bacteroidia;o__Chitinophagales;f__Chitinophagaceae;g__uncultured	34
d__Bacteria;p__Bacteroidota;c__Kapabacteria;o__Kapabacteriales;f__Kapabacteriales;g__Kapabacteriales	129	d__Bacteria;__;__;__;__;__	240	d__Bacteria;p__Latescibacterota;c__Latescibacteria;o__Latescibacterales;f__Latescibacteraceae;g__Latescibacteraceae	34
d__Bacteria;p__Chloroflexi;c__Anaerolineae;o__MSB-5E12;f__MSB-5E12;g__MSB-5E12	129	d__Bacteria;p__Planctomycetota;c__OM190;o__OM190;f__OM190;g__OM190	237	d__Bacteria;p__Patescibacteria;c__Saccharimonadia;o__Saccharimonadales;__;__	34
d__Bacteria;p__Proteobacteria;c__Gammaproteobacteria;o__Burkholderiales;f__Rhodocyclaceae;__	125	d__Bacteria;p__Methylomirabilota;c__Methylomirabilia;o__Methylomirabilales;f__Methylomirabilaceae;g__Sh765B-TzT-35	233	d__Bacteria;p__Proteobacteria;c__Alphaproteobacteria;o__Rhizobiales;f__Beijerinckiaceae;g__Microvirga	34
d__Bacteria;p__Sumerlaeota;c__Sumerlaeia;o__uncultured;f__uncultured;g__uncultured	120	d__Bacteria;p__Chloroflexi;c__Chloroflexia;o__Chloroflexales;f__Herpetosiphonaceae;g__Herpetosiphon	223	d__Bacteria;p__Proteobacteria;c__Gammaproteobacteria;o__Burkholderiales;f__Nitrosomonadaceae;g__mle1-7	34
d__Bacteria;p__Chloroflexi;c__Anaerolineae;o__Ardenticatenales;f__Ardenticatenaceae;g__uncultured	116	d__Bacteria;p__Chloroflexi;c__Anaerolineae;o__Ardenticatenales;f__Ardenticatenaceae;g__uncultured	222	d__Bacteria;p__Bacteroidota;c__Bacteroidia;o__Chitinophagales;f__Chitinophagaceae;__	32
d__Bacteria;p__Proteobacteria;c__Zetaproteobacteria;o__Mariprofundales;f__Mariprofundaceae;g__Mariprofundus	114	d__Bacteria;p__Firmicutes;c__Symbiobacteriia;o__Symbiobacteriales;f__uncultured;g__uncultured	214	d__Bacteria;p__Firmicutes;c__Clostridia;o__Clostridia;f__Gracilibacteraceae;g__Lutispora	32
d__Bacteria;p__Acidobacteriota;c__Acidobacteriae;o__Solibacterales;f__Solibacteraceae;g__Candidatus_Solibacter	113	d__Bacteria;p__Acidobacteriota;c__Blastocatellia;o__Blastocatellales;f__Blastocatellaceae;g__Blastocatella	206	d__Bacteria;p__Myxococcota;c__Polyangia;o__Blfdi19;f__Blfdi19;g__Blfdi19	31
d__Bacteria;p__Desulfobacterota;c__Desulfovibrionia;o__Desulfovibrionales;f__Desulfovibrionaceae;g__Desulfovibrio	111	d__Bacteria;p__Actinobacteriota;c__Actinobacteria;o__Micromonosporales;f__Micromonosporaceae;g__Micromonospora	205	d__Bacteria;p__Myxococcota;c__Polyangia;o__Polyangiales;f__BIrii41;g__BIrii41	30
d__Bacteria;p__Firmicutes;c__Desulfitobacteriia;o__Desulfitobacteriales;f__Desulfitobacteriaceae;g__Desulfitobacterium	109	d__Bacteria;p__Proteobacteria;c__Alphaproteobacteria;o__Rhodobacterales;f__Rhodobacteraceae;g__Gemmobacter	205	d__Bacteria;p__Proteobacteria;c__Gammaproteobacteria;o__Burkholderiales;f__B1-7BS;g__B1-7BS	30
d__Bacteria;p__Bacteroidota;c__Bacteroidia;o__Cytophagales;f__Microscillaceae;g__uncultured	107	d__Bacteria;p__Proteobacteria;c__Alphaproteobacteria;o__Sphingomonadales;f__Sphingomonadaceae;g__Porphyrobacter	204	d__Bacteria;p__Acidobacteriota;c__Vicinamibacteria;o__Subgroup_9;f__Subgroup_9;g__Subgroup_9	29
d__Bacteria;p__Planctomycetota;c__Phycisphaerae;o__mle1-8;f__mle1-8;g__mle1-8	106	d__Bacteria;p__Actinobacteriota;c__Actinobacteria;o__Micrococcales;f__Micrococcaceae;g__Micrococcus	200	d__Bacteria;p__Chloroflexi;c__Chloroflexia;o__Thermomicrobiales;f__AKYG1722;g__AKYG1722	29
d__Bacteria;p__Verrucomicrobiota;c__Chlamydiae;o__Chlamydiales;f__Simkaniaceae;g__uncultured	105	d__Bacteria;p__Proteobacteria;c__Alphaproteobacteria;o__Rhizobiales;f__Rhizobiaceae;g__Allorhizobium-Neorhizobium-Pararhizobium-Rhizobium	199	d__Bacteria;p__Proteobacteria;c__Gammaproteobacteria;o__Salinisphaerales;f__Solimonadaceae;g__uncultured	29
d__Bacteria;p__Chloroflexi;c__Anaerolineae;o__SJA-15;f__SJA-15;g__SJA-15	100	d__Bacteria;p__Proteobacteria;c__Gammaproteobacteria;o__Xanthomonadales;f__Xanthomonadaceae;g__uncultured	197	d__Bacteria;p__Proteobacteria;c__Gammaproteobacteria;o__Diplorickettsiales;f__Diplorickettsiaceae;g__uncultured	27
d__Bacteria;p__Myxococcota;c__Polyangia;__;__;__	98	d__Bacteria;p__Actinobacteriota;c__Actinobacteria;o__Propionibacteriales;f__Nocardioidaceae;g__Nocardioides	196	d__Bacteria;p__Chloroflexi;c__TK10;o__TK10;f__TK10;g__TK10	26
d__Bacteria;p__Proteobacteria;c__Alphaproteobacteria;o__Rhodobacterales;f__Rhodobacteraceae;g__Roseovarius	98	d__Bacteria;p__Actinobacteriota;c__Actinobacteria;o__KIST-JJY010;f__KIST-JJY010;g__KIST-JJY010	192	d__Bacteria;p__Planctomycetota;c__Planctomycetes;o__Gemmatales;f__Gemmataceae;g__Fimbriiglobus	26
d__Bacteria;p__Proteobacteria;c__Gammaproteobacteria;o__Legionellales;f__Legionellaceae;g__Legionella	96	d__Bacteria;p__Acidobacteriota;c__Acidobacteriae;o__Solibacterales;f__Solibacteraceae;g__Candidatus_Solibacter	187	d__Bacteria;p__Proteobacteria;c__Gammaproteobacteria;o__Burkholderiales;f__SC-I-84;g__SC-I-84	26
d__Bacteria;p__Bacteroidota;c__Ignavibacteria;o__Ignavibacteriales;f__SR-FBR-L83;g__SR-FBR-L83	94	d__Bacteria;p__Chloroflexi;c__KD4-96;o__KD4-96;f__KD4-96;g__KD4-96	185	d__Bacteria;p__Proteobacteria;c__Gammaproteobacteria;o__Xanthomonadales;f__Rhodanobacteraceae;g__uncultured	26
d__Bacteria;p__Bdellovibrionota;c__Bdellovibrionia;o__Bdellovibrionales;f__Bdellovibrionaceae;g__Bdellovibrio	92	d__Bacteria;p__Patescibacteria;c__Parcubacteria;o__Parcubacteria;f__Parcubacteria;g__Parcubacteria	177	d__Bacteria;p__Chloroflexi;c__Chloroflexia;o__Chloroflexales;f__Roseiflexaceae;g__uncultured	25
d__Bacteria;p__Desulfobacterota;c__Syntrophobacteria;o__Syntrophobacterales;f__Syntrophobacteraceae;g__uncultured	90	d__Bacteria;p__Bdellovibrionota;c__Bdellovibrionia;o__Bdellovibrionales;f__Bdellovibrionaceae;g__Bdellovibrio	175	d__Bacteria;p__Gemmatimonadota;c__Longimicrobia;o__Longimicrobiales;f__Longimicrobiaceae;g__YC-ZSS-LKJ147	25
d__Bacteria;p__Patescibacteria;c__Parcubacteria;__;__;__	90	d__Bacteria;p__Proteobacteria;c__Alphaproteobacteria;o__Rhizobiales;f__Xanthobacteraceae;g__Rhodopseudomonas	172	d__Bacteria;p__Methylomirabilota;c__Methylomirabilia;o__Rokubacteriales;f__WX65;g__WX65	25
d__Archaea;p__Crenarchaeota;c__Nitrososphaeria;o__Nitrosopumilales;f__Nitrosopumilaceae;g__Candidatus_Nitrosotenuis	87	d__Bacteria;p__Proteobacteria;c__Gammaproteobacteria;o__Burkholderiales;f__Rhodocyclaceae;g__Denitratisoma	168	d__Bacteria;p__Bacteroidota;c__Rhodothermia;o__Rhodothermales;f__Rhodothermaceae;g__uncultured	24
d__Bacteria;p__Proteobacteria;c__Alphaproteobacteria;o__Caulobacterales;f__Hyphomonadaceae;g__Hyphomonas	86	d__Bacteria;p__Spirochaetota;c__Spirochaetia;o__Spirochaetales;f__Spirochaetaceae;g__uncultured	160	d__Archaea;p__Crenarchaeota;c__Nitrososphaeria;o__Nitrososphaerales;f__Nitrososphaeraceae;g__Candidatus_Nitrocosmicus	23
d__Bacteria;p__Proteobacteria;c__Gammaproteobacteria;o__Pseudomonadales;f__Moraxellaceae;g__Alkanindiges	86	d__Bacteria;p__Actinobacteriota;c__Actinobacteria;o__Corynebacteriales;f__Mycobacteriaceae;g__Mycobacterium	157	d__Bacteria;p__Gemmatimonadota;c__S0134_terrestrial_group;o__S0134_terrestrial_group;f__S0134_terrestrial_group;g__S0134_terrestrial_group	22
d__Bacteria;p__Proteobacteria;c__Gammaproteobacteria;o__Pseudomonadales;f__Pseudomonadaceae;g__Pseudomonas	85	d__Bacteria;p__Proteobacteria;c__Gammaproteobacteria;o__Pseudomonadales;f__Pseudomonadaceae;g__Pseudomonas	157	d__Bacteria;p__Myxococcota;c__Polyangia;o__Nannocystales;f__Nannocystaceae;g__Nannocystis	22
d__Bacteria;p__Chloroflexi;c__Anaerolineae;o__ADurb.Bin180;f__ADurb.Bin180;g__ADurb.Bin180	84	d__Archaea;p__Crenarchaeota;c__Nitrososphaeria;o__Nitrososphaerales;f__Nitrososphaeraceae;g__Candidatus_Nitrososphaera	155	d__Bacteria;p__Verrucomicrobiota;c__Verrucomicrobiae;o__Pedosphaerales;f__Pedosphaeraceae;g__uncultured	20
d__Bacteria;p__Spirochaetota;c__Spirochaetia;o__Spirochaetales;f__Spirochaetaceae;g__Treponema	83	d__Bacteria;p__Armatimonadota;c__uncultured;o__uncultured;f__uncultured;g__uncultured	155	d__Bacteria;p__Firmicutes;c__Clostridia;o__Clostridiales;f__Oxobacteraceae;g__Oxobacter	19
d__Bacteria;p__NB1-j;c__NB1-j;o__NB1-j;f__NB1-j;g__NB1-j	81	d__Bacteria;p__Desulfobacterota;c__Desulfovibrionia;o__Desulfovibrionales;f__Desulfovibrionaceae;g__Desulfovibrio	154	d__Bacteria;p__Gemmatimonadota;c__Longimicrobia;o__Longimicrobiales;f__Longimicrobiaceae;g__Longimicrobiaceae	19
d__Bacteria;p__Proteobacteria;c__Alphaproteobacteria;o__Kordiimonadales;f__Iodidimonadaceae;g__Iodidimonas	75	d__Bacteria;p__Firmicutes;c__Bacilli;o__Staphylococcales;f__Staphylococcaceae;g__Staphylococcus	154	d__Bacteria;p__Proteobacteria;c__Alphaproteobacteria;o__Rickettsiales;__;__	19
d__Bacteria;p__Proteobacteria;c__Alphaproteobacteria;o__Caulobacterales;f__Parvularculaceae;g__Amphiplicatus	74	d__Bacteria;p__Proteobacteria;c__Alphaproteobacteria;o__Caulobacterales;f__Parvularculaceae;g__Amphiplicatus	153	d__Bacteria;p__Acidobacteriota;c__Acidobacteriae;o__Solibacterales;f__Solibacteraceae;g__Candidatus_Solibacter	18
d__Bacteria;p__Firmicutes;c__Clostridia;o__Thermincolales;f__Thermincolaceae;g__Thermincola	72	d__Bacteria;p__Acidobacteriota;c__Thermoanaerobaculia;o__Thermoanaerobaculales;f__Thermoanaerobaculaceae;g__TPD-58	150	d__Bacteria;p__Bacteroidota;c__Bacteroidia;o__Chitinophagales;f__37-13;g__37-13	18
d__Bacteria;p__Deferribacterota;c__Deferribacteres;o__Deferribacterales;f__Deferribacteraceae;g__uncultured	71	d__Bacteria;p__Acidobacteriota;c__GBS-L1-B05;o__GBS-L1-B05;f__GBS-L1-B05;g__GBS-L1-B05	142	d__Bacteria;p__Desulfobacterota;c__Desulfuromonadia;o__Geobacterales;f__Geobacteraceae;g__uncultured	18
d__Bacteria;p__Actinobacteriota;c__Actinobacteria;o__Corynebacteriales;f__Corynebacteriaceae;g__Corynebacterium	68	d__Bacteria;p__Bacteroidota;c__Bacteroidia;o__Flavobacteriales;f__Flavobacteriaceae;__	142	d__Bacteria;p__Planctomycetota;c__Planctomycetes;o__Isosphaerales;f__Isosphaeraceae;g__Singulisphaera	17
d__Bacteria;p__Actinobacteriota;c__Actinobacteria;o__Propionibacteriales;f__Nocardioidaceae;g__Nocardioides	68	d__Bacteria;p__Proteobacteria;c__Alphaproteobacteria;o__Rhizobiales;f__Hyphomicrobiaceae;g__Hyphomicrobium	142	d__Bacteria;p__Firmicutes;c__Clostridia;o__Peptococcales;f__Peptococcaceae;g__uncultured	16
d__Bacteria;p__Chloroflexi;c__Anaerolineae;o__RBG-13-54-9;f__RBG-13-54-9;g__RBG-13-54-9	66	d__Bacteria;p__Actinobacteriota;c__MB-A2-108;o__MB-A2-108;f__MB-A2-108;g__MB-A2-108	140	d__Bacteria;p__Myxococcota;c__Polyangia;o__mle1-27;f__mle1-27;g__mle1-27	16
d__Bacteria;p__Firmicutes;c__Bacilli;o__Staphylococcales;f__Staphylococcaceae;g__Staphylococcus	66	d__Bacteria;p__NB1-j;c__NB1-j;o__NB1-j;f__NB1-j;g__NB1-j	139	d__Bacteria;p__Armatimonadota;c__Chthonomonadetes;o__Chthonomonadales;f__Chthonomonadales;g__Chthonomonadales	15
d__Bacteria;p__Proteobacteria;c__Alphaproteobacteria;o__Rhizobiales;f__Rhizobiaceae;g__Ciceribacter	66	d__Bacteria;p__Proteobacteria;c__Alphaproteobacteria;o__Caulobacterales;f__Caulobacteraceae;g__Phenylobacterium	132	d__Bacteria;p__Bdellovibrionota;c__Oligoflexia;o__0319-6G20;f__0319-6G20;g__0319-6G20	15
d__Bacteria;p__Firmicutes;c__Clostridia;o__Clostridia;f__Gracilibacteraceae;g__Lutispora	63	d__Bacteria;p__Actinobacteriota;c__Acidimicrobiia;o__Microtrichales;f__Iamiaceae;g__Iamia	128	d__Bacteria;p__Dependentiae;c__Babeliae;o__Babeliales;f__Vermiphilaceae;g__Vermiphilaceae	15
d__Bacteria;p__Desulfobacterota;c__Syntrophia;o__Syntrophales;f__Syntrophaceae;g__Syntrophus	62	d__Bacteria;p__Acidobacteriota;c__Blastocatellia;o__DS-100;f__DS-100;g__DS-100	127	d__Bacteria;p__Chloroflexi;c__Gitt-GS-136;o__Gitt-GS-136;f__Gitt-GS-136;g__Gitt-GS-136	14
d__Bacteria;p__Proteobacteria;c__Alphaproteobacteria;o__Micavibrionales;f__uncultured;g__uncultured	62	d__Bacteria;p__Proteobacteria;c__Gammaproteobacteria;o__Pseudomonadales;f__Moraxellaceae;g__Alkanindiges	126	d__Bacteria;p__Planctomycetota;c__Phycisphaerae;o__CCM11a;f__CCM11a;g__CCM11a	14
d__Archaea;p__Crenarchaeota;c__Bathyarchaeia;o__Bathyarchaeia;f__Bathyarchaeia;g__Bathyarchaeia	61	d__Bacteria;p__Acidobacteriota;c__Acidobacteriae;o__Bryobacterales;f__Bryobacteraceae;g__Bryobacter	125	d__Bacteria;p__Verrucomicrobiota;c__Omnitrophia;o__Omnitrophales;f__Omnitrophaceae;g__Candidatus_Omnitrophus	13
d__Bacteria;p__Acidobacteriota;c__Thermoanaerobaculia;o__Thermoanaerobaculales;f__Thermoanaerobaculaceae;g__Subgroup_10	61	d__Bacteria;p__Proteobacteria;c__Alphaproteobacteria;o__Caulobacterales;f__Hyphomonadaceae;g__SWB02	125	d__Bacteria;p__Bacteroidota;c__Bacteroidia;o__Flavobacteriales;f__Crocinitomicaceae;g__Fluviicola	12
d__Bacteria;p__Actinobacteriota;c__Actinobacteria;o__Micrococcales;f__Micrococcaceae;g__Arthrobacter	58	d__Bacteria;p__Proteobacteria;c__Alphaproteobacteria;o__Rickettsiales;f__SM2D12;g__SM2D12	123	d__Bacteria;p__Chloroflexi;c__Chloroflexia;o__Thermomicrobiales;f__JG30-KF-CM45;g__JG30-KF-CM45	12
d__Bacteria;p__Actinobacteriota;c__Thermoleophilia;o__Solirubrobacterales;f__67-14;g__67-14	58	d__Bacteria;p__Bacteroidota;c__Bacteroidia;o__Bacteroidales;f__Williamwhitmaniaceae;g__Blvii28_wastewater-sludge_group	122	d__Bacteria;p__Dadabacteria;c__Dadabacteriia;o__Dadabacteriales;f__Dadabacteriales;g__Dadabacteriales	11
d__Bacteria;p__Acidobacteriota;c__Holophagae;o__Subgroup_7;f__Subgroup_7;g__Subgroup_7	55	d__Bacteria;p__Planctomycetota;c__Planctomycetes;o__Pirellulales;f__Pirellulaceae;g__Thermogutta	122	d__Bacteria;p__Bdellovibrionota;c__Oligoflexia;o__Oligoflexales;f__uncultured;g__uncultured	10
d__Bacteria;p__Methylomirabilota;c__Methylomirabilia;o__Methylomirabilales;f__Methylomirabilaceae;g__Sh765B-TzT-35	55	d__Bacteria;p__Planctomycetota;c__Planctomycetes;o__Pirellulales;f__Pirellulaceae;g__uncultured	121	d__Bacteria;p__Dependentiae;c__Babeliae;o__Babeliales;f__Babeliaceae;g__Babeliaceae	10
d__Bacteria;p__Proteobacteria;c__Alphaproteobacteria;o__Paracaedibacterales;f__Paracaedibacteraceae;g__Candidatus_Paracaedibacter	54	d__Bacteria;p__Proteobacteria;c__Alphaproteobacteria;o__Caulobacterales;f__Caulobacteraceae;g__Brevundimonas	120	d__Bacteria;p__Verrucomicrobiota;c__Verrucomicrobiae;o__Verrucomicrobiales;f__Verrucomicrobiaceae;g__Roseimicrobium	10
d__Bacteria;p__Cyanobacteria;c__Sericytochromatia;o__Sericytochromatia;f__Sericytochromatia;g__Sericytochromatia	53	d__Bacteria;p__Proteobacteria;c__Alphaproteobacteria;o__Rhizobiales;f__Rhizobiaceae;__	118	d__Bacteria;p__Bacteroidota;c__Bacteroidia;o__Cytophagales;f__Spirosomaceae;g__Persicitalea	9
d__Bacteria;p__Firmicutes;c__Clostridia;o__Peptostreptococcales-Tissierellales;f__Thermotaleaceae;g__Salimesophilobacter	53	d__Bacteria;p__Proteobacteria;c__Alphaproteobacteria;o__Caulobacterales;f__Caulobacteraceae;__	117	d__Bacteria;p__Bacteroidota;c__Bacteroidia;o__Cytophagales;f__Spirosomaceae;g__Rudanella	9
d__Bacteria;p__Proteobacteria;c__Alphaproteobacteria;o__Rhizobiales;f__Hyphomicrobiaceae;g__Pedomicrobium	53	d__Bacteria;p__Bacteroidota;c__Bacteroidia;o__Bacteroidales;f__Dysgonomonadaceae;g__Petrimonas	112	d__Bacteria;p__Verrucomicrobiota;c__Verrucomicrobiae;o__Chthoniobacterales;f__Xiphinematobacteraceae;g__Candidatus_Xiphinematobacter	9
d__Bacteria;p__Proteobacteria;c__Alphaproteobacteria;o__Caulobacterales;f__Hyphomonadaceae;g__SWB02	52	d__Bacteria;p__Verrucomicrobiota;c__Omnitrophia;o__Omnitrophales;f__Omnitrophaceae;g__Candidatus_Omnitrophus	111	d__Bacteria;p__Bacteroidota;c__Bacteroidia;o__Bacteroidales;f__SB-5;g__SB-5	8
d__Bacteria;p__Chloroflexi;c__JG30-KF-CM66;o__JG30-KF-CM66;f__JG30-KF-CM66;g__JG30-KF-CM66	50	d__Bacteria;p__Actinobacteriota;c__Acidimicrobiia;o__Microtrichales;f__Microtrichaceae;g__IMCC26207	109	d__Archaea;p__Nanoarchaeota;c__Nanoarchaeia;o__Woesearchaeales;f__SCGC_AAA011-D5;g__SCGC_AAA011-D5	7
d__Bacteria;p__Spirochaetota;c__Spirochaetia;o__Spirochaetales;f__Spirochaetaceae;g__Spirochaeta	49	d__Bacteria;p__Proteobacteria;c__Alphaproteobacteria;o__Micavibrionales;f__uncultured;g__uncultured	102	d__Bacteria;p__Acidobacteriota;c__Subgroup_18;o__Subgroup_18;f__Subgroup_18;g__Subgroup_18	7
d__Bacteria;p__WS1;c__WS1;o__WS1;f__WS1;g__WS1	49	d__Bacteria;p__Bacteroidota;c__Rhodothermia;o__Rhodothermales;f__Rhodothermaceae;g__uncultured	99	d__Bacteria;p__Firmicutes;__;__;__;__	7
d__Bacteria;p__Desulfobacterota;c__Desulfobacteria;o__Desulfatiglandales;f__Desulfatiglandaceae;g__Desulfatiglans	46	d__Bacteria;p__Patescibacteria;c__Saccharimonadia;o__Saccharimonadales;f__Saccharimonadaceae;g__Saccharimonadaceae	99	d__Bacteria;p__Patescibacteria;c__ABY1;o__Candidatus_Uhrbacteria;f__Candidatus_Uhrbacteria;g__Candidatus_Uhrbacteria	7
d__Bacteria;p__Patescibacteria;c__ABY1;o__Candidatus_Magasanikbacteria;f__Candidatus_Magasanikbacteria;g__Candidatus_Magasanikbacteria	45	d__Bacteria;p__Firmicutes;c__Clostridia;o__Peptostreptococcales-Tissierellales;f__Peptostreptococcaceae;g__Acetoanaerobium	98	d__Bacteria;p__Patescibacteria;c__Parcubacteria;o__Candidatus_Yanofskybacteria;f__Candidatus_Yanofskybacteria;g__Candidatus_Yanofskybacteria	7
d__Bacteria;p__Proteobacteria;c__Gammaproteobacteria;o__Burkholderiales;f__Sutterellaceae;g__uncultured	45	d__Bacteria;p__Actinobacteriota;c__Actinobacteria;o__Micrococcales;f__Microbacteriaceae;g__Pseudoclavibacter	97	d__Bacteria;p__Planctomycetota;c__Phycisphaerae;o__Tepidisphaerales;f__WD2101_soil_group;g__WD2101_soil_group	7
d__Bacteria;p__Verrucomicrobiota;c__Chlamydiae;o__Chlamydiales;f__Parachlamydiaceae;g__Neochlamydia	45	d__Bacteria;p__Bacteroidota;c__Bacteroidia;o__Flavobacteriales;f__Cryomorphaceae;g__uncultured	95	d__Bacteria;p__Verrucomicrobiota;c__Chlamydiae;o__Chlamydiales;f__Chlamydiaceae;g__uncultured	7
d__Bacteria;p__Desulfobacterota;c__uncultured;o__uncultured;f__uncultured;g__uncultured	44	d__Bacteria;p__Chloroflexi;c__Chloroflexia;o__Thermomicrobiales;f__AKYG1722;g__AKYG1722	95	d__Bacteria;p__Bacteroidota;c__Bacteroidia;o__Chitinophagales;f__Saprospiraceae;g__uncultured	6
d__Bacteria;p__SAR324_clade(Marine_group_B);c__SAR324_clade(Marine_group_B);o__SAR324_clade(Marine_group_B);f__SAR324_clade(Marine_group_B);g__SAR324_clade(Marine_group_B)	44	d__Bacteria;p__Proteobacteria;c__Gammaproteobacteria;o__Aeromonadales;f__Aeromonadaceae;g__Aeromonas	93	d__Bacteria;p__Bacteroidota;c__Kryptonia;o__Kryptoniales;f__BSV26;g__BSV26	6
d__Bacteria;p__Desulfobacterota;c__Desulfarculia;o__Desulfarculales;f__Desulfarculaceae;g__Desulfocarbo	43	d__Bacteria;p__Proteobacteria;c__Zetaproteobacteria;o__Mariprofundales;f__Mariprofundaceae;g__Mariprofundus	93	d__Bacteria;p__Chloroflexi;c__Dehalococcoidia;o__SAR202_clade;f__SAR202_clade;g__SAR202_clade	6
d__Bacteria;p__Elusimicrobiota;c__Endomicrobia;o__Endomicrobiales;f__Endomicrobiaceae;g__Endomicrobium	41	d__Bacteria;p__Proteobacteria;c__Alphaproteobacteria;o__Defluviicoccales;f__uncultured;g__uncultured	88	d__Bacteria;p__Proteobacteria;c__Alphaproteobacteria;o__Micavibrionales;f__uncultured;g__uncultured	6
d__Bacteria;p__Proteobacteria;c__Gammaproteobacteria;o__Diplorickettsiales;f__Diplorickettsiaceae;g__Aquicella	41	d__Bacteria;p__Actinobacteriota;c__Actinobacteria;o__Pseudonocardiales;f__Pseudonocardiaceae;g__Pseudonocardia	87	d__Bacteria;p__Patescibacteria;c__Microgenomatia;o__Candidatus_Pacebacteria;f__Candidatus_Pacebacteria;g__Candidatus_Pacebacteria	5
d__Bacteria;p__Proteobacteria;c__Gammaproteobacteria;o__Ectothiorhodospirales;f__Ectothiorhodospiraceae;g__Thioalkalivibrio	40	d__Bacteria;p__Cyanobacteria;c__Cyanobacteriia;o__Cyanobacteriales;f__Nostocaceae;g__Synechococcus_PCC-7902	86	d__Bacteria;p__Chloroflexi;c__Anaerolineae;o__Ardenticatenales;f__Ardenticatenaceae;g__uncultured	4
d__Bacteria;p__Firmicutes;c__D8A-2;o__D8A-2;f__D8A-2;g__D8A-2	39	d__Bacteria;p__Actinobacteriota;c__Actinobacteria;o__Micrococcales;f__Dermacoccaceae;g__Kytococcus	85	d__Archaea;p__Nanoarchaeota;c__Nanoarchaeia;o__Woesearchaeales;f__Woesearchaeales;g__Woesearchaeales	3
d__Bacteria;p__Actinobacteriota;c__Actinobacteria;o__Corynebacteriales;f__Mycobacteriaceae;g__Mycobacterium	38	d__Bacteria;p__Myxococcota;c__Polyangia;o__Polyangiales;f__Sandaracinaceae;g__Sandaracinus	83	d__Bacteria;p__Patescibacteria;c__Microgenomatia;o__Candidatus_Amesbacteria;f__Candidatus_Amesbacteria;g__Candidatus_Amesbacteria	3
d__Bacteria;p__Bacteroidota;c__Bacteroidia;o__Bacteroidales;f__Prolixibacteraceae;__	38	d__Bacteria;p__Proteobacteria;c__Gammaproteobacteria;o__Pseudomonadales;f__Moraxellaceae;g__[Agitococcus]_lubricus_group	83	d__Bacteria;p__Proteobacteria;c__Alphaproteobacteria;o__Caulobacterales;f__Caulobacteraceae;g__Brevundimonas;__	5047
d__Bacteria;p__Chloroflexi;c__Anaerolineae;o__Anaerolineales;f__Anaerolineaceae;g__Anaerolinea	38	d__Bacteria;p__Verrucomicrobiota;c__Chlamydiae;o__Chlamydiales;f__Parachlamydiaceae;g__Neochlamydia	82	d__Bacteria;p__Proteobacteria;c__Gammaproteobacteria;o__Burkholderiales;f__Oxalobacteraceae;g__Massilia;__	2925
d__Bacteria;p__Actinobacteriota;c__Acidimicrobiia;o__Microtrichales;f__Microtrichaceae;g__IMCC26207	37	d__Bacteria;p__Actinobacteriota;c__Actinobacteria;o__Corynebacteriales;f__Corynebacteriaceae;g__Corynebacterium	78	d__Bacteria;p__Actinobacteriota;c__Actinobacteria;o__Micrococcales;f__Micrococcaceae;__;__	2150
d__Bacteria;p__Actinobacteriota;c__Coriobacteriia;o__OPB41;f__OPB41;g__OPB41	37	d__Bacteria;p__Bacteroidota;c__Kapabacteria;o__Kapabacteriales;f__Kapabacteriales;g__Kapabacteriales	77	d__Bacteria;p__Bacteroidota;c__Bacteroidia;o__Sphingobacteriales;f__Sphingobacteriaceae;g__Pedobacter;__	1745
d__Bacteria;p__Chloroflexi;c__KD4-96;o__KD4-96;f__KD4-96;g__KD4-96	37	d__Bacteria;p__Methylomirabilota;c__Methylomirabilia;o__Rokubacteriales;f__Rokubacteriales;g__Rokubacteriales	76	d__Bacteria;p__Proteobacteria;c__Alphaproteobacteria;o__Sphingomonadales;f__Sphingomonadaceae;g__Sphingorhabdus;__	1452
d__Bacteria;p__Dependentiae;c__Babeliae;o__Babeliales;__;__	37	d__Bacteria;p__Proteobacteria;c__Alphaproteobacteria;o__Rhizobiales;f__Devosiaceae;g__Devosia	75	d__Bacteria;p__Chloroflexi;c__Anaerolineae;o__SBR1031;f__A4b;g__A4b;s__uncultured_bacterium	1312
d__Bacteria;p__Proteobacteria;c__Alphaproteobacteria;o__Rhodobacterales;f__Rhodobacteraceae;g__Defluviimonas	37	d__Bacteria;p__Acidobacteriota;c__Acidobacteriae;o__Acidobacteriae;f__Acidobacteriae;g__Paludibaculum	74	d__Bacteria;p__Actinobacteriota;c__Actinobacteria;o__Propionibacteriales;f__Nocardioidaceae;g__Nocardioides;__	999
d__Bacteria;p__Chloroflexi;c__Anaerolineae;o__Anaerolineales;f__Anaerolineaceae;g__Pelolinea	36	d__Bacteria;p__Desulfobacterota;c__Desulfobacteria;o__Desulfobacterales;f__Desulfobacterales;g__Desulfatiferula	74	d__Bacteria;p__Proteobacteria;c__Gammaproteobacteria;o__Pseudomonadales;f__Pseudomonadaceae;g__Pseudomonas;__	748
d__Bacteria;p__Chloroflexi;c__Anaerolineae;o__Caldilineales;f__Caldilineaceae;g__uncultured	36	d__Bacteria;p__Proteobacteria;c__Alphaproteobacteria;__;__;__	74	d__Bacteria;p__Proteobacteria;c__Alphaproteobacteria;o__Rhizobiales;f__Rhizobiaceae;__;__	745
d__Bacteria;p__Actinobacteriota;c__Acidimicrobiia;o__Microtrichales;f__uncultured;g__uncultured	35	d__Bacteria;p__Desulfobacterota;c__Desulfarculia;o__Desulfarculales;f__Desulfarculaceae;g__Desulfarculus	71	d__Bacteria;p__Proteobacteria;c__Alphaproteobacteria;o__Sphingomonadales;f__Sphingomonadaceae;g__Sphingorhabdus;s__Sphingomonas_sp.	698
d__Bacteria;p__Myxococcota;c__Polyangia;o__Polyangiales;f__Phaselicystidaceae;g__Phaselicystis	35	d__Bacteria;p__Chloroflexi;c__Anaerolineae;o__Caldilineales;f__Caldilineaceae;g__uncultured	70	d__Bacteria;p__Proteobacteria;c__Gammaproteobacteria;o__CCD24;f__CCD24;g__CCD24;s__metagenome	641
d__Bacteria;p__Actinobacteriota;c__WCHB1-81;o__WCHB1-81;f__WCHB1-81;g__WCHB1-81	34	d__Bacteria;p__Bacteroidota;c__Bacteroidia;o__Bacteroidales;f__Prolixibacteraceae;__	69	d__Bacteria;p__Proteobacteria;c__Alphaproteobacteria;o__Sphingomonadales;f__Sphingomonadaceae;g__Sphingomonas;__	638
d__Bacteria;p__Armatimonadota;c__uncultured;o__uncultured;f__uncultured;g__uncultured	34	d__Bacteria;p__Myxococcota;c__Polyangia;o__Polyangiales;f__Sandaracinaceae;g__uncultured	69	d__Bacteria;p__Proteobacteria;c__Gammaproteobacteria;o__Burkholderiales;f__Comamonadaceae;__;__	540
d__Bacteria;p__Patescibacteria;c__Parcubacteria;o__Candidatus_Azambacteria;f__Candidatus_Azambacteria;g__Candidatus_Azambacteria	34	d__Bacteria;p__Proteobacteria;c__Alphaproteobacteria;o__Caulobacterales;f__Hyphomonadaceae;g__Hyphomonas	68	d__Bacteria;p__Proteobacteria;c__Alphaproteobacteria;o__Sphingomonadales;f__Sphingomonadaceae;__;__	520
d__Bacteria;p__Proteobacteria;c__Alphaproteobacteria;o__Caulobacterales;f__Caulobacteraceae;g__Brevundimonas	34	d__Bacteria;p__Spirochaetota;c__Leptospirae;o__Leptospirales;f__Leptospiraceae;g__Turneriella	68	d__Bacteria;p__Bacteroidota;c__Bacteroidia;o__Cytophagales;f__Spirosomaceae;g__Rhabdobacter;s__Cytophagaceae_bacterium	477
d__Bacteria;p__Planctomycetota;c__Planctomycetes;o__Planctomycetales;f__uncultured;g__uncultured	33	d__Bacteria;p__Proteobacteria;c__Alphaproteobacteria;o__Rhizobiales;f__Xanthobacteraceae;g__Pseudolabrys	67	d__Bacteria;p__Proteobacteria;c__Gammaproteobacteria;o__Burkholderiales;f__Oxalobacteraceae;__;__	440
d__Bacteria;p__Chloroflexi;c__TK10;o__TK10;f__TK10;g__TK10	32	d__Bacteria;p__Proteobacteria;c__Alphaproteobacteria;o__Sphingomonadales;f__Sphingomonadaceae;g__Blastomonas	65	d__Bacteria;p__Actinobacteriota;c__Thermoleophilia;o__Gaiellales;f__Gaiellaceae;g__Gaiella;__	387
d__Bacteria;p__Desulfobacterota;c__Desulfuromonadia;o__Geobacterales;f__Geobacteraceae;g__uncultured	32	d__Bacteria;p__Bacteroidota;c__Bacteroidia;o__Chitinophagales;f__Chitinophagaceae;__	64	d__Bacteria;p__Myxococcota;c__Myxococcia;o__Myxococcales;f__Myxococcaceae;__;__	347
d__Bacteria;p__Proteobacteria;c__Alphaproteobacteria;o__Rhizobiales;f__Stappiaceae;g__Pannonibacter	32	d__Bacteria;p__Proteobacteria;c__Alphaproteobacteria;o__Defluviicoccales;f__Defluviicoccaceae;g__Defluviicoccus	64	d__Bacteria;p__Acidobacteriota;c__Blastocatellia;o__11-24;f__11-24;g__11-24;s__uncultured_Acidobacteria	339
d__Bacteria;p__Proteobacteria;c__Alphaproteobacteria;o__Rhizobiales;f__Xanthobacteraceae;g__Pseudolabrys	32	d__Bacteria;p__Cyanobacteria;c__Cyanobacteriia;o__Cyanobacteriales;f__Chroococcidiopsaceae;g__Chroococcidiopsis_PCC_7203	63	d__Bacteria;p__Proteobacteria;c__Alphaproteobacteria;o__Sphingomonadales;f__Sphingomonadaceae;g__Altererythrobacter;s__metagenome	320
d__Bacteria;p__Bacteroidota;c__Bacteroidia;o__Chitinophagales;f__Chitinophagaceae;__	31	d__Bacteria;p__Proteobacteria;c__Alphaproteobacteria;o__Rhizobiales;f__Stappiaceae;g__Pannonibacter	63	d__Bacteria;p__Proteobacteria;c__Alphaproteobacteria;o__Caulobacterales;f__Caulobacteraceae;__;__	310
d__Bacteria;p__Chloroflexi;c__Chloroflexia;o__Chloroflexales;f__Chloroflexaceae;__	31	d__Bacteria;p__Proteobacteria;c__Alphaproteobacteria;o__Rhodobacterales;f__Rhodobacteraceae;g__Rubrimonas	61	d__Bacteria;p__Bacteroidota;c__Bacteroidia;o__Cytophagales;f__Microscillaceae;g__uncultured;__	290
d__Bacteria;p__Myxococcota;c__Polyangia;o__UASB-TL25;f__UASB-TL25;g__UASB-TL25	31	d__Bacteria;p__Acidobacteriota;c__Vicinamibacteria;o__Vicinamibacterales;f__uncultured;g__uncultured	60	d__Bacteria;p__Bacteroidota;c__Kapabacteria;o__Kapabacteriales;f__Kapabacteriales;g__Kapabacteriales;s__uncultured_bacterium	275
d__Bacteria;p__Proteobacteria;c__Gammaproteobacteria;o__Burkholderiales;f__Hydrogenophilaceae;g__Thiobacter	30	d__Bacteria;p__Proteobacteria;c__Alphaproteobacteria;o__Rhodospirillales;f__uncultured;g__uncultured	60	d__Bacteria;p__Firmicutes;c__Clostridia;o__Peptostreptococcales-Tissierellales;f__Thermotaleaceae;g__Salimesophilobacter;__	275
d__Bacteria;p__CK-2C2-2;c__CK-2C2-2;o__CK-2C2-2;f__CK-2C2-2;g__CK-2C2-2	28	d__Bacteria;p__Bacteroidota;c__Ignavibacteria;o__Ignavibacteriales;f__SR-FBR-L83;g__SR-FBR-L83	58	d__Bacteria;p__Acidobacteriota;c__Vicinamibacteria;o__Vicinamibacterales;f__Vicinamibacteraceae;g__Vicinamibacteraceae;__	274
d__Bacteria;p__Nitrospirota;c__Nitrospiria;o__Nitrospirales;f__Nitrospiraceae;g__Nitrospira	28	d__Bacteria;p__Actinobacteriota;c__Actinobacteria;o__Micrococcales;f__Dermatophilaceae;__	53	d__Bacteria;p__Proteobacteria;c__Gammaproteobacteria;o__Acidiferrobacterales;f__Acidiferrobacteraceae;g__Sulfurifustis;__	271
d__Bacteria;p__PAUC34f;c__PAUC34f;o__PAUC34f;f__PAUC34f;g__PAUC34f	28	d__Bacteria;p__Actinobacteriota;c__WCHB1-81;o__WCHB1-81;f__WCHB1-81;g__WCHB1-81	53	d__Bacteria;p__Proteobacteria;c__Gammaproteobacteria;o__Burkholderiales;f__Oxalobacteraceae;g__Noviherbaspirillum;__	271
d__Bacteria;p__Spirochaetota;c__Leptospirae;o__Leptospirales;f__Leptospiraceae;g__Turneriella	28	d__Bacteria;p__Chloroflexi;c__SHA-26;o__SHA-26;f__SHA-26;g__SHA-26	53	d__Bacteria;p__Planctomycetota;c__Planctomycetes;o__Gemmatales;f__Gemmataceae;g__uncultured;s__uncultured_bacterium	268
d__Bacteria;p__Bacteroidota;c__Bacteroidia;o__Chitinophagales;f__Saprospiraceae;g__OLB8	27	d__Archaea;p__Aenigmarchaeota;c__Aenigmarchaeia;o__Aenigmarchaeales;f__Aenigmarchaeales;g__Aenigmarchaeales	51	d__Bacteria;p__Proteobacteria;c__Alphaproteobacteria;o__Rhizobiales;f__Rhizobiaceae;g__Allorhizobium-Neorhizobium-Pararhizobium-Rhizobium;__	266
d__Bacteria;p__Patescibacteria;c__Saccharimonadia;o__Saccharimonadales;f__Saccharimonadaceae;g__Saccharimonadaceae	27	d__Bacteria;p__Bacteroidota;c__Bacteroidia;o__Chitinophagales;f__Chitinophagaceae;g__Terrimonas	51	d__Bacteria;p__Firmicutes;c__Clostridia;o__Clostridiales;f__Clostridiaceae;g__Clostridium_sensu_stricto_1;__	261
d__Bacteria;p__Bacteroidota;c__Bacteroidia;o__Bacteroidales;__;__	26	d__Bacteria;p__Deferribacterota;c__Deferribacteres;o__Deferribacterales;f__Deferribacteraceae;g__uncultured	51	d__Bacteria;p__Bacteroidota;c__Bacteroidia;o__Sphingobacteriales;f__env.OPS_17;g__env.OPS_17;__	252
d__Bacteria;p__Chloroflexi;c__Chloroflexia;o__Thermomicrobiales;f__AKYG1722;g__AKYG1722	26	d__Bacteria;p__Desulfobacterota;c__Desulfuromonadia;o__Geobacterales;f__Geobacteraceae;g__uncultured	51	d__Bacteria;p__Firmicutes;c__Bacilli;o__Bacillales;f__Bacillaceae;g__Bacillus;__	248
d__Bacteria;p__Firmicutes;c__Negativicutes;o__Veillonellales-Selenomonadales;f__Sporomusaceae;g__uncultured	26	d__Bacteria;p__Cyanobacteria;c__Cyanobacteriia;o__Oxyphotobacteria_Incertae_Sedis;f__Unknown_Family;g__Geitlerinema_PCC-8501	50	d__Bacteria;p__Entotheonellaeota;c__Entotheonellia;o__Entotheonellales;f__Entotheonellaceae;g__Entotheonellaceae;s__uncultured_bacterium	240
d__Bacteria;p__Patescibacteria;c__Dojkabacteria;o__Dojkabacteria;f__Dojkabacteria;g__Dojkabacteria	25	d__Bacteria;p__Actinobacteriota;c__Actinobacteria;o__Micrococcales;f__Dermacoccaceae;g__Dermacoccus	49	d__Bacteria;p__Acidobacteriota;c__Blastocatellia;o__Pyrinomonadales;f__Pyrinomonadaceae;g__RB41;s__uncultured_Acidobacteriaceae	238
d__Bacteria;p__Proteobacteria;c__Alphaproteobacteria;o__Dongiales;f__Dongiaceae;g__Dongia	25	d__Bacteria;p__Patescibacteria;c__Gracilibacteria;o__Gracilibacteria;f__Gracilibacteria;g__Gracilibacteria	47	d__Bacteria;p__Proteobacteria;c__Alphaproteobacteria;o__Dongiales;f__Dongiaceae;g__Dongia;__	236
d__Bacteria;p__Bacteroidota;c__Bacteroidia;o__Cytophagales;f__Microscillaceae;g__Chryseolinea	24	d__Bacteria;p__Proteobacteria;c__Alphaproteobacteria;o__Rhizobiales;f__D05-2;g__D05-2	47	d__Bacteria;p__Proteobacteria;c__Gammaproteobacteria;o__Burkholderiales;f__Burkholderiaceae;g__Cupriavidus;__	235
d__Bacteria;p__Chloroflexi;c__Anaerolineae;__;__;__	24	d__Bacteria;p__Proteobacteria;c__Gammaproteobacteria;o__Diplorickettsiales;f__Diplorickettsiaceae;g__Aquicella	47	d__Bacteria;p__Bacteroidota;c__Bacteroidia;o__Sphingobacteriales;f__Sphingobacteriaceae;__;__	233
d__Bacteria;p__Patescibacteria;c__Gracilibacteria;o__Candidatus_Peregrinibacteria;f__Candidatus_Peregrinibacteria;g__Candidatus_Peregrinibacteria	24	d__Bacteria;p__Proteobacteria;c__Gammaproteobacteria;o__Xanthomonadales;f__uncultured;g__uncultured	47	d__Bacteria;p__Proteobacteria;c__Gammaproteobacteria;o__Burkholderiales;f__Nitrosomonadaceae;g__MND1;s__uncultured_Burkholderiales	230
d__Bacteria;p__Patescibacteria;c__Microgenomatia;__;__;__	24	d__Bacteria;p__Patescibacteria;c__Parcubacteria;o__Candidatus_Wolfebacteria;f__Candidatus_Wolfebacteria;g__Candidatus_Wolfebacteria	46	d__Bacteria;p__Bdellovibrionota;c__Bdellovibrionia;o__Bacteriovoracales;f__Bacteriovoracaceae;g__Bacteriovorax;s__uncultured_bacterium	221
d__Bacteria;p__Proteobacteria;c__Alphaproteobacteria;o__Rhizobiales;f__Xanthobacteraceae;g__Bradyrhizobium	24	d__Bacteria;p__Planctomycetota;c__Phycisphaerae;o__S-70;f__S-70;g__S-70	46	d__Bacteria;p__Proteobacteria;c__Gammaproteobacteria;o__Burkholderiales;f__Comamonadaceae;g__Caenimonas;__	216
d__Bacteria;p__Proteobacteria;c__Gammaproteobacteria;o__Oceanospirillales;f__Hahellaceae;g__Hahella	24	d__Bacteria;p__Planctomycetota;c__Planctomycetes;o__Planctomycetales;f__Rubinisphaeraceae;g__SH-PL14	46	d__Bacteria;p__Proteobacteria;c__Alphaproteobacteria;o__Rhizobiales;f__Hyphomicrobiaceae;g__Pedomicrobium;__	213
d__Bacteria;p__Bacteroidota;c__Bacteroidia;o__Chitinophagales;f__Saprospiraceae;g__uncultured	23	d__Bacteria;p__DTB120;c__DTB120;o__DTB120;f__DTB120;g__DTB120	45	d__Bacteria;p__Verrucomicrobiota;c__Verrucomicrobiae;o__Pedosphaerales;f__Pedosphaeraceae;g__Ellin517;s__uncultured_bacterium	209
d__Bacteria;p__Bacteroidota;c__Bacteroidia;o__Bacteroidales;f__Dysgonomonadaceae;g__Proteiniphilum	22	d__Bacteria;p__Proteobacteria;c__Gammaproteobacteria;o__Oceanospirillales;f__Hahellaceae;g__Hahella	45	d__Bacteria;p__Proteobacteria;c__Alphaproteobacteria;o__Rhizobiales;f__Methyloligellaceae;g__uncultured;__	202
d__Archaea;p__Crenarchaeota;c__Nitrososphaeria;o__Nitrosopumilales;f__Nitrosopumilaceae;g__Nitrosopumilaceae	21	d__Bacteria;p__Spirochaetota;c__Leptospirae;o__Leptospirales;f__Leptospiraceae;g__RBG-16-49-21	45	d__Bacteria;p__Actinobacteriota;c__Acidimicrobiia;o__Microtrichales;f__Ilumatobacteraceae;g__CL500-29_marine_group;__	201
d__Bacteria;p__Patescibacteria;c__Parcubacteria;o__Candidatus_Jorgensenbacteria;f__Candidatus_Jorgensenbacteria;g__Candidatus_Jorgensenbacteria	21	d__Bacteria;p__Spirochaetota;c__Leptospirae;o__Leptospirales;f__Leptospiraceae;g__uncultured	45	d__Bacteria;p__Proteobacteria;c__Gammaproteobacteria;o__Xanthomonadales;f__Xanthomonadaceae;g__Lysobacter;__	201
d__Bacteria;p__Patescibacteria;c__Parcubacteria;o__Candidatus_Moranbacteria;f__Candidatus_Moranbacteria;g__Candidatus_Moranbacteria	21	d__Bacteria;p__Chloroflexi;c__Chloroflexia;o__Chloroflexales;f__Chloroflexaceae;__	44	d__Bacteria;p__Acidobacteriota;c__Vicinamibacteria;o__Vicinamibacterales;f__uncultured;g__uncultured;__	199
d__Bacteria;p__Planctomycetota;c__Planctomycetes;o__Pirellulales;f__Pirellulaceae;g__Pirellula	21	d__Bacteria;p__Cyanobacteria;c__Sericytochromatia;o__Sericytochromatia;f__Sericytochromatia;g__Sericytochromatia	44	d__Bacteria;p__Bacteroidota;c__Bacteroidia;o__Sphingobacteriales;f__KD3-93;g__KD3-93;__	195
d__Bacteria;p__Proteobacteria;c__Alphaproteobacteria;o__Rhodospirillales;f__Rhodospirillaceae;g__uncultured	21	d__Bacteria;p__Planctomycetota;c__Planctomycetes;o__Pirellulales;f__Pirellulaceae;g__Pirellula	44	d__Bacteria;p__Proteobacteria;c__Alphaproteobacteria;o__Sphingomonadales;f__Sphingomonadaceae;g__Altererythrobacter;__	195
d__Bacteria;p__Verrucomicrobiota;c__Verrucomicrobiae;o__Pedosphaerales;f__Pedosphaeraceae;g__Pedosphaeraceae	21	d__Bacteria;p__Actinobacteriota;c__Actinobacteria;o__Pseudonocardiales;f__Pseudonocardiaceae;__	43	d__Bacteria;p__Chloroflexi;c__KD4-96;o__KD4-96;f__KD4-96;g__KD4-96;s__uncultured_bacterium	194
d__Bacteria;p__Firmicutes;c__Clostridia;o__Clostridia_vadinBB60_group;f__Clostridia_vadinBB60_group;g__Clostridia_vadinBB60_group	20	d__Bacteria;p__Actinobacteriota;c__Rubrobacteria;o__Rubrobacterales;f__Rubrobacteriaceae;g__Rubrobacter	43	d__Bacteria;p__Actinobacteriota;c__Acidimicrobiia;o__uncultured;f__uncultured;g__uncultured;__	190
d__Bacteria;p__Firmicutes;c__Symbiobacteriia;o__Symbiobacteriales;f__uncultured;g__uncultured	20	d__Bacteria;p__Bacteroidota;c__Bacteroidia;o__Flavobacteriales;f__Cryomorphaceae;g__Vicingus	42	d__Bacteria;p__Actinobacteriota;c__Acidimicrobiia;o__Microtrichales;f__Iamiaceae;g__Iamia;__	186
d__Bacteria;p__Myxococcota;c__Polyangia;o__Haliangiales;f__Haliangiaceae;g__Haliangium	20	d__Bacteria;p__Gemmatimonadota;c__BD2-11_terrestrial_group;o__BD2-11_terrestrial_group;f__BD2-11_terrestrial_group;g__BD2-11_terrestrial_group	42	d__Bacteria;p__Proteobacteria;c__Alphaproteobacteria;o__Rhizobiales;f__Devosiaceae;g__Devosia;__	186
d__Bacteria;p__Proteobacteria;c__Alphaproteobacteria;o__Rhodospirillales;f__Magnetospiraceae;g__Magnetospira	20	d__Bacteria;p__Patescibacteria;c__Parcubacteria;o__Candidatus_Liptonbacteria;f__Candidatus_Liptonbacteria;g__Candidatus_Liptonbacteria	42	d__Bacteria;p__Proteobacteria;c__Alphaproteobacteria;o__Caulobacterales;f__Caulobacteraceae;g__Phenylobacterium;__	185
d__Bacteria;p__Firmicutes;c__Bacilli;o__Lactobacillales;f__Streptococcaceae;g__Streptococcus	17	d__Bacteria;p__Actinobacteriota;c__Acidimicrobiia;o__Microtrichales;f__Ilumatobacteraceae;__	41	d__Bacteria;p__Bdellovibrionota;c__Bdellovibrionia;o__Bacteriovoracales;f__Bacteriovoracaceae;g__Peredibacter;s__Bacteriovorax_sp.	184
d__Bacteria;p__Firmicutes;c__Clostridia;o__Peptostreptococcales-Tissierellales;f__Peptostreptococcales-Tissierellales;g__Finegoldia	17	d__Bacteria;p__Planctomycetota;c__Phycisphaerae;o__mle1-8;f__mle1-8;g__mle1-8	41	d__Bacteria;p__Actinobacteriota;c__Thermoleophilia;o__Gaiellales;f__uncultured;g__uncultured;s__uncultured_bacterium	183
d__Bacteria;p__Actinobacteriota;c__Acidimicrobiia;o__Microtrichales;f__Ilumatobacteraceae;g__CL500-29_marine_group	16	d__Bacteria;p__Bacteroidota;c__Bacteroidia;o__Bacteroidales;f__Dysgonomonadaceae;__	39	d__Bacteria;p__Chloroflexi;c__KD4-96;o__KD4-96;f__KD4-96;g__KD4-96;__	181
d__Bacteria;p__Proteobacteria;c__Alphaproteobacteria;o__Ferrovibrionales;f__Ferrovibrionaceae;g__Ferrovibrio	16	d__Bacteria;p__Cyanobacteria;c__Cyanobacteriia;o__Cyanobacteriales;f__Xenococcaceae;g__Stanieria_PCC-7437	39	d__Bacteria;p__Acidobacteriota;c__Blastocatellia;o__Pyrinomonadales;f__Pyrinomonadaceae;g__RB41;__	176
d__Bacteria;p__Proteobacteria;c__Alphaproteobacteria;o__Rhodospirillales;f__uncultured;g__uncultured	16	d__Bacteria;p__Planctomycetota;c__Phycisphaerae;o__Phycisphaerales;f__Phycisphaeraceae;g__SM1A02	39	d__Bacteria;p__Bacteroidota;c__Bacteroidia;o__Chitinophagales;f__Chitinophagaceae;g__Edaphobaculum;s__uncultured_Sphingobacterium	175
d__Bacteria;p__Cyanobacteria;c__Cyanobacteriia;o__Cyanobacteriales;f__Xenococcaceae;g__Stanieria_PCC-7437	15	d__Bacteria;p__Patescibacteria;c__WWE3;o__WWE3;f__WWE3;g__WWE3	38	d__Bacteria;__;__;__;__;__;__	169
d__Bacteria;p__Verrucomicrobiota;c__Verrucomicrobiae;o__Opitutales;f__Opitutaceae;g__Lacunisphaera	15	d__Bacteria;p__Proteobacteria;c__Alphaproteobacteria;o__Rhizobiales;f__Rhizobiaceae;g__Ciceribacter	37	d__Bacteria;p__Cyanobacteria;c__Cyanobacteriia;o__Chloroplast;f__Chloroplast;g__Chloroplast;__	165
d__Bacteria;p__Desulfobacterota;c__Desulfobulbia;o__Desulfobulbales;__;__	14	d__Bacteria;p__Proteobacteria;c__Gammaproteobacteria;o__Legionellales;f__Legionellaceae;g__Legionella	37	d__Bacteria;p__Actinobacteriota;c__Actinobacteria;o__Frankiales;f__uncultured;g__uncultured;__	164
d__Bacteria;p__Planctomycetota;c__BD7-11;o__BD7-11;f__BD7-11;g__BD7-11	14	d__Bacteria;p__Proteobacteria;c__Gammaproteobacteria;o__Xanthomonadales;f__Xanthomonadaceae;g__Rehaibacterium	37	d__Bacteria;p__Actinobacteriota;c__Acidimicrobiia;o__IMCC26256;f__IMCC26256;g__IMCC26256;__	155
d__Bacteria;p__Abditibacteriota;c__Abditibacteria;o__Abditibacteriales;f__Abditibacteriaceae;g__Abditibacterium	13	d__Bacteria;p__Bacteroidota;c__Bacteroidia;o__Chitinophagales;f__Saprospiraceae;g__Phaeodactylibacter	36	d__Bacteria;p__Bdellovibrionota;c__Bdellovibrionia;o__Bdellovibrionales;f__Bdellovibrionaceae;g__Bdellovibrio;s__metagenome	153
d__Bacteria;p__Bacteroidota;c__Rhodothermia;o__Rhodothermales;f__Rhodothermaceae;g__uncultured	13	d__Bacteria;p__Actinobacteriota;c__Acidimicrobiia;o__Microtrichales;f__uncultured;g__uncultured	35	d__Bacteria;p__Proteobacteria;c__Gammaproteobacteria;o__Xanthomonadales;f__Xanthomonadaceae;g__Lysobacter;s__Lysobacter_soli	152
d__Bacteria;p__Chloroflexi;__;__;__;__	13	d__Bacteria;p__Latescibacterota;c__Latescibacterota;o__Latescibacterota;f__Latescibacterota;g__Latescibacterota	35	d__Bacteria;p__Bacteroidota;c__Bacteroidia;o__Cytophagales;f__Hymenobacteraceae;g__Adhaeribacter;s__metagenome	151
d__Bacteria;p__Elusimicrobiota;c__Elusimicrobia;o__Lineage_IV;f__Lineage_IV;g__Lineage_IV	13	d__Bacteria;p__Dadabacteria;c__Dadabacteriia;o__Dadabacteriales;f__Dadabacteriales;g__Dadabacteriales	34	d__Bacteria;p__Proteobacteria;c__Gammaproteobacteria;o__Xanthomonadales;f__Xanthomonadaceae;g__Lysobacter;s__Lysobacter_sp.	148
d__Bacteria;p__Myxococcota;c__Polyangia;o__VHS-B3-70;f__VHS-B3-70;g__VHS-B3-70	13	d__Bacteria;p__Proteobacteria;c__Gammaproteobacteria;o__Xanthomonadales;f__Xanthomonadaceae;g__Arenimonas	34	d__Bacteria;p__Proteobacteria;c__Gammaproteobacteria;o__Gammaproteobacteria_Incertae_Sedis;f__Unknown_Family;g__Acidibacter;__	146
d__Bacteria;p__Planctomycetota;c__Phycisphaerae;o__CCM11a;f__CCM11a;g__CCM11a	13	d__Bacteria;p__Chloroflexi;c__Anaerolineae;o__RBG-13-54-9;f__RBG-13-54-9;g__RBG-13-54-9	33	d__Bacteria;p__Armatimonadota;c__Chthonomonadetes;o__Chthonomonadales;f__Chthonomonadaceae;g__Chthonomonas;s__uncultured_bacterium	139
d__Bacteria;p__Planctomycetota;c__Phycisphaerae;o__Phycisphaerales;f__Phycisphaeraceae;g__SM1A02	13	d__Bacteria;p__Verrucomicrobiota;c__Verrucomicrobiae;o__Pedosphaerales;f__Pedosphaeraceae;g__Limisphaera	32	d__Bacteria;p__Actinobacteriota;c__Acidimicrobiia;o__Microtrichales;__;__;__	137
d__Bacteria;p__Planctomycetota;c__Phycisphaerae;o__Phycisphaerales;f__Phycisphaeraceae;g__uncultured	13	d__Bacteria;p__Bacteroidota;c__Bacteroidia;o__Cytophagales;f__Spirosomaceae;g__Taeseokella	31	d__Bacteria;p__Actinobacteriota;c__Thermoleophilia;o__Solirubrobacterales;f__Solirubrobacteraceae;g__Solirubrobacter;__	137
d__Bacteria;p__Acidobacteriota;c__Blastocatellia;o__Blastocatellales;f__Blastocatellaceae;g__Blastocatella	12	d__Bacteria;p__Chloroflexi;c__Dehalococcoidia;__;__;__	31	d__Bacteria;p__Firmicutes;c__Bacilli;o__Exiguobacterales;f__Exiguobacteraceae;g__Exiguobacterium;s__Exiguobacterium_undae	137
d__Bacteria;p__Firmicutes;__;__;__;__	12	d__Bacteria;p__Planctomycetota;c__Planctomycetes;o__Pirellulales;f__Pirellulaceae;g__Rhodopirellula	31	d__Bacteria;p__Planctomycetota;c__Planctomycetes;o__Gemmatales;f__Gemmataceae;g__Gemmata;s__metagenome	137
d__Bacteria;p__Bacteroidota;c__Bacteroidia;o__Chitinophagales;f__Saprospiraceae;g__Lewinella	11	d__Bacteria;p__Proteobacteria;c__Alphaproteobacteria;o__Rhodospirillales;f__Rhodospirillaceae;g__BRH-c57	31	d__Bacteria;p__Chloroflexi;c__Anaerolineae;o__Anaerolineales;f__Anaerolineaceae;g__uncultured;__	136
d__Bacteria;p__Bdellovibrionota;c__Bdellovibrionia;o__Bdellovibrionales;f__Bdellovibrionaceae;g__OM27_clade	11	d__Bacteria;p__Actinobacteriota;c__Acidimicrobiia;o__Microtrichales;f__Ilumatobacteraceae;g__uncultured	30	d__Bacteria;p__Actinobacteriota;c__Acidimicrobiia;o__Actinomarinales;f__uncultured;g__uncultured;s__uncultured_Actinomycetales	134
d__Bacteria;p__Chloroflexi;c__Dehalococcoidia;__;__;__	11	d__Bacteria;p__Bdellovibrionota;c__Bdellovibrionia;o__Bacteriovoracales;f__Bacteriovoracaceae;g__Peredibacter	30	d__Bacteria;p__Proteobacteria;c__Gammaproteobacteria;o__Burkholderiales;f__Nitrosomonadaceae;g__MND1;__	130
d__Bacteria;p__Acidobacteriota;c__Holophagae;o__Holophagales;f__Holophagaceae;g__Geothrix	10	d__Bacteria;p__Chloroflexi;c__NLS2-31;o__NLS2-31;f__NLS2-31;g__NLS2-31	30	d__Bacteria;p__Proteobacteria;c__Gammaproteobacteria;o__Xanthomonadales;f__Xanthomonadaceae;g__Arenimonas;__	130
d__Bacteria;p__Bacteroidota;c__Bacteroidia;o__Sphingobacteriales;f__env.OPS_17;g__env.OPS_17	10	d__Bacteria;p__Cyanobacteria;c__Cyanobacteriia;o__Oxyphotobacteria_Incertae_Sedis;f__Unknown_Family;g__Leptolyngbya_VRUC_135	30	d__Bacteria;p__Acidobacteriota;c__Vicinamibacteria;o__Subgroup_17;f__Subgroup_17;g__Subgroup_17;__	129
d__Bacteria;p__Gemmatimonadota;c__MD2902-B12;o__MD2902-B12;f__MD2902-B12;g__MD2902-B12	10	d__Bacteria;p__Firmicutes;c__Thermoanaerobacteria;o__Thermoanaerobacterales;f__Thermoanaerobacteraceae;g__Brockia	30	d__Bacteria;p__Actinobacteriota;c__Acidimicrobiia;o__Actinomarinales;f__uncultured;g__uncultured;__	127
d__Bacteria;p__Armatimonadota;c__Fimbriimonadia;o__Fimbriimonadales;f__Fimbriimonadaceae;g__Fimbriimonadaceae	9	d__Bacteria;p__Patescibacteria;c__Saccharimonadia;o__Saccharimonadales;f__Saccharimonadales;g__Saccharimonadales	30	d__Bacteria;p__Bacteroidota;c__Bacteroidia;o__Flavobacteriales;f__Cryomorphaceae;__;__	127
d__Bacteria;p__Chloroflexi;c__Dehalococcoidia;o__SAR202_clade;f__SAR202_clade;g__SAR202_clade	9	d__Bacteria;p__Actinobacteriota;c__RBG-16-55-12;o__RBG-16-55-12;f__RBG-16-55-12;g__RBG-16-55-12	29	d__Bacteria;p__Proteobacteria;c__Alphaproteobacteria;o__Rhizobiales;f__Xanthobacteraceae;g__uncultured;s__uncultured_forest	127
d__Bacteria;p__Chloroflexi;c__SHA-26;o__SHA-26;f__SHA-26;g__SHA-26	9	d__Bacteria;p__Bacteroidota;c__Bacteroidia;o__Chitinophagales;f__Chitinophagaceae;g__Edaphobaculum	29	d__Bacteria;p__Verrucomicrobiota;c__Verrucomicrobiae;o__Opitutales;f__Opitutaceae;__;__	125
d__Bacteria;p__Dependentiae;c__Babeliae;o__Babeliales;f__Babeliales;g__Babeliales	9	d__Bacteria;p__Bacteroidota;c__Bacteroidia;o__Flavobacteriales;f__Crocinitomicaceae;g__Crocinitomix	29	d__Bacteria;p__Proteobacteria;c__Alphaproteobacteria;o__Sphingomonadales;f__Sphingomonadaceae;g__Qipengyuania;s__uncultured_bacterium	123
d__Bacteria;p__Firmicutes;c__Clostridia;__;__;__	9	d__Bacteria;p__Chloroflexi;c__Ktedonobacteria;o__C0119;f__C0119;g__C0119	28	d__Bacteria;p__Acidobacteriota;c__Holophagae;o__Subgroup_7;f__Subgroup_7;g__Subgroup_7;__	122
d__Bacteria;p__Patescibacteria;c__Parcubacteria;o__Candidatus_Kaiserbacteria;f__Candidatus_Kaiserbacteria;g__Candidatus_Kaiserbacteria	9	d__Bacteria;p__Firmicutes;__;__;__;__	28	d__Bacteria;p__Bacteroidota;c__Bacteroidia;o__Sphingobacteriales;f__FFCH9454;g__FFCH9454;s__uncultured_bacterium	121
d__Bacteria;p__Proteobacteria;c__Alphaproteobacteria;o__Holosporales;f__Holosporaceae;g__Candidatus_Bealeia	9	d__Bacteria;p__Proteobacteria;c__Alphaproteobacteria;o__Rhizobiales;f__Rhodobiaceae;g__Afifella	28	d__Bacteria;p__Acidobacteriota;c__Vicinamibacteria;o__Vicinamibacterales;f__Vicinamibacteraceae;g__uncultured;__	120
d__Bacteria;p__Proteobacteria;c__Gammaproteobacteria;o__Halothiobacillales;f__Halothiobacillaceae;g__Thiofaba	9	d__Bacteria;p__Patescibacteria;c__Gracilibacteria;o__Candidatus_Peregrinibacteria;f__Candidatus_Peregrinibacteria;g__Candidatus_Peregrinibacteria	27	d__Bacteria;p__Proteobacteria;c__Alphaproteobacteria;o__Rhizobiales;f__Amb-16S-1323;g__Amb-16S-1323;s__uncultured_bacterium	119
d__Bacteria;p__FCPU426;c__FCPU426;o__FCPU426;f__FCPU426;g__FCPU426	8	d__Bacteria;p__Proteobacteria;c__Alphaproteobacteria;o__Kiloniellales;f__Kiloniellaceae;g__Tagaea	27	d__Bacteria;p__Proteobacteria;c__Gammaproteobacteria;o__Legionellales;f__Legionellaceae;g__Legionella;s__uncultured_Legionella	118
d__Bacteria;p__Hydrogenedentes;c__Hydrogenedentia;o__Hydrogenedentiales;f__Hydrogenedensaceae;g__Hydrogenedensaceae	8	d__Bacteria;p__Firmicutes;c__Clostridia;o__Peptostreptococcales-Tissierellales;f__Peptostreptococcaceae;g__Romboutsia	26	d__Bacteria;p__Actinobacteriota;c__MB-A2-108;o__MB-A2-108;f__MB-A2-108;g__MB-A2-108;s__uncultured_actinobacterium	117
d__Bacteria;p__Patescibacteria;c__WWE3;o__WWE3;f__WWE3;g__WWE3	8	d__Bacteria;p__Patescibacteria;c__Gracilibacteria;o__Candidatus_Peribacteria;f__Candidatus_Peribacteria;g__Candidatus_Peribacteria	26	d__Bacteria;p__Acidobacteriota;c__Blastocatellia;o__Blastocatellales;f__Blastocatellaceae;g__JGI_0001001-H03;__	113
d__Bacteria;p__Proteobacteria;c__Alphaproteobacteria;o__Rickettsiales;f__SM2D12;g__SM2D12	8	d__Bacteria;p__Proteobacteria;c__Alphaproteobacteria;o__Rhizobiales;f__A0839;g__A0839	26	d__Bacteria;p__Proteobacteria;c__Gammaproteobacteria;o__PLTA13;f__PLTA13;g__PLTA13;__	113
d__Bacteria;p__Proteobacteria;c__Alphaproteobacteria;o__Rickettsiales;f__bac2nit3;g__bac2nit3	8	d__Bacteria;p__Proteobacteria;c__Gammaproteobacteria;o__Xanthomonadales;f__Xanthomonadaceae;g__Pseudoxanthomonas	26	d__Bacteria;p__Proteobacteria;c__Alphaproteobacteria;o__Rhizobiales;f__Xanthobacteraceae;g__Bradyrhizobium;__	112
d__Bacteria;p__Deinococcota;c__Deinococci;o__Deinococcales;f__Trueperaceae;g__Truepera	7	d__Bacteria;p__Acidobacteriota;c__Acidobacteriae;o__Acidobacteriales;__;__	25	d__Bacteria;p__Chloroflexi;c__Dehalococcoidia;o__S085;f__S085;g__S085;__	105
d__Bacteria;p__Patescibacteria;c__Microgenomatia;o__Candidatus_Woesebacteria;f__Candidatus_Woesebacteria;g__Candidatus_Woesebacteria	7	d__Bacteria;p__Actinobacteriota;c__Thermoleophilia;o__Solirubrobacterales;f__Solirubrobacteraceae;g__Parviterribacter	25	d__Bacteria;p__Planctomycetota;c__Planctomycetes;o__Pirellulales;f__Pirellulaceae;g__uncultured;s__uncultured_bacterium	105
d__Bacteria;p__Patescibacteria;c__Parcubacteria;o__Candidatus_Campbellbacteria;f__Candidatus_Campbellbacteria;g__Candidatus_Campbellbacteria	7	d__Bacteria;p__Planctomycetota;c__Planctomycetes;o__Pirellulales;f__Pirellulaceae;g__Pir4_lineage	25	d__Bacteria;p__Proteobacteria;c__Alphaproteobacteria;o__Rhizobiales;f__Xanthobacteraceae;g__Pseudorhodoplanes;s__uncultured_bacterium	105
d__Bacteria;p__Patescibacteria;c__Parcubacteria;o__Candidatus_Giovannonibacteria;f__Candidatus_Giovannonibacteria;g__Candidatus_Giovannonibacteria	7	d__Bacteria;p__Bacteroidota;c__Bacteroidia;o__Cytophagales;f__Spirosomaceae;g__Persicitalea	24	d__Bacteria;p__Acidobacteriota;c__Blastocatellia;o__Blastocatellales;f__Blastocatellaceae;g__Stenotrophobacter;s__uncultured_Acidobacteria	102
d__Bacteria;p__Proteobacteria;c__Alphaproteobacteria;o__Rickettsiales;f__Mitochondria;g__Mitochondria	7	d__Bacteria;p__Desulfobacterota;c__uncultured;o__uncultured;f__uncultured;g__uncultured	24	d__Bacteria;p__Chloroflexi;c__Anaerolineae;o__SBR1031;f__A4b;g__A4b;__	101
d__Bacteria;p__Acidobacteriota;c__Blastocatellia;o__11-24;f__11-24;g__11-24	6	d__Bacteria;p__Actinobacteriota;c__Actinobacteria;o__Frankiales;f__Geodermatophilaceae;g__Antricoccus	23	d__Bacteria;p__Actinobacteriota;c__Actinobacteria;o__Micrococcales;f__Micrococcaceae;g__Paenarthrobacter;__	100
d__Bacteria;p__Patescibacteria;c__Gracilibacteria;o__Gracilibacteria;f__Gracilibacteria;g__Gracilibacteria	6	d__Bacteria;p__Bacteroidota;c__Rhodothermia;o__Balneolales;f__Balneolaceae;__	23	d__Bacteria;p__Proteobacteria;c__Alphaproteobacteria;o__Rhizobiales;f__uncultured;g__uncultured;__	98
d__Bacteria;p__Proteobacteria;c__Gammaproteobacteria;o__Diplorickettsiales;f__Diplorickettsiaceae;g__uncultured	6	d__Bacteria;p__Bdellovibrionota;c__Bdellovibrionia;o__Bdellovibrionales;f__Bdellovibrionaceae;g__OM27_clade	23	d__Bacteria;p__Proteobacteria;c__Gammaproteobacteria;__;__;__;__	98
d__Archaea;p__Micrarchaeota;c__Micrarchaeia;o__Micrarchaeales;f__Micrarchaeales;g__Micrarchaeales	5	d__Bacteria;p__Actinobacteriota;c__Thermoleophilia;o__Solirubrobacterales;f__Solirubrobacteraceae;g__Patulibacter	22	d__Bacteria;p__Actinobacteriota;c__Thermoleophilia;o__Gaiellales;f__uncultured;g__uncultured;__	95
d__Bacteria;p__Firmicutes;c__Clostridia;o__Clostridia;f__Hungateiclostridiaceae;__	5	d__Bacteria;p__Bacteroidota;c__Bacteroidia;o__Chitinophagales;f__Saprospiraceae;__	22	d__Bacteria;p__Actinobacteriota;c__Thermoleophilia;o__Solirubrobacterales;f__67-14;g__67-14;__	94
d__Bacteria;p__Proteobacteria;c__Gammaproteobacteria;__;__;__	5	d__Bacteria;p__Bacteroidota;c__Bacteroidia;o__Chitinophagales;f__Saprospiraceae;g__Lewinella	22	d__Bacteria;p__Gemmatimonadota;c__Gemmatimonadetes;o__Gemmatimonadales;f__Gemmatimonadaceae;g__uncultured;s__metagenome	90
d__Bacteria;p__Bacteroidota;c__Bacteroidia;o__Flavobacteriales;f__Weeksellaceae;g__Chryseobacterium	4	d__Bacteria;p__Bacteroidota;c__Bacteroidia;o__Cytophagales;f__Hymenobacteraceae;g__Hymenobacter	22	d__Bacteria;p__Proteobacteria;c__Gammaproteobacteria;o__Burkholderiales;f__Nitrosomonadaceae;g__IS-44;__	89
d__Bacteria;p__Bdellovibrionota;c__Oligoflexia;o__0319-6G20;f__0319-6G20;g__0319-6G20	3	d__Bacteria;p__Bacteroidota;c__Bacteroidia;o__Flavobacteriales;f__Weeksellaceae;g__uncultured	22	d__Bacteria;p__Proteobacteria;c__Alphaproteobacteria;o__Rhizobiales;f__Beijerinckiaceae;g__Bosea;__	88
d__Bacteria;p__Verrucomicrobiota;c__Chlamydiae;o__Chlamydiales;f__cvE6;g__cvE6	3	d__Bacteria;p__Proteobacteria;c__Alphaproteobacteria;o__Caulobacterales;f__Hyphomonadaceae;g__uncultured	22	d__Bacteria;p__Bacteroidota;c__Bacteroidia;o__Cytophagales;f__Hymenobacteraceae;g__Adhaeribacter;__	87
d__Bacteria;p__Proteobacteria;c__Gammaproteobacteria;o__Pseudomonadales;f__Moraxellaceae;g__Acinetobacter;__	10325	d__Bacteria;p__Proteobacteria;c__Alphaproteobacteria;o__Ferrovibrionales;f__Ferrovibrionaceae;g__Ferrovibrio	22	d__Bacteria;p__Bdellovibrionota;c__Bdellovibrionia;o__Bacteriovoracales;f__Bacteriovoracaceae;g__Peredibacter;s__uncultured_bacterium	87
d__Bacteria;p__Spirochaetota;c__Spirochaetia;o__Spirochaetales;f__Spirochaetaceae;g__uncultured;s__Rectinema_cohabitans	3601	d__Bacteria;p__Proteobacteria;c__Alphaproteobacteria;o__Rhizobiales;f__Rhizobiales_Incertae_Sedis;g__Phreatobacter	22	d__Bacteria;p__Nitrospirota;c__Nitrospiria;o__Nitrospirales;f__Nitrospiraceae;g__Nitrospira;s__uncultured_Green	87
d__Bacteria;p__Acidobacteriota;c__Thermoanaerobaculia;o__Thermoanaerobaculales;f__Thermoanaerobaculaceae;g__Thermoanaerobaculum;s__uncultured_prokaryote	3307	d__Bacteria;p__Sumerlaeota;c__Sumerlaeia;o__Sumerlaeales;f__Sumerlaeaceae;g__Sumerlaea	22	d__Bacteria;p__Proteobacteria;c__Alphaproteobacteria;o__Caulobacterales;f__Hyphomonadaceae;g__SWB02;s__uncultured_bacterium	84
d__Bacteria;p__Proteobacteria;c__Gammaproteobacteria;o__Xanthomonadales;f__Xanthomonadaceae;g__Thermomonas;__	2667	d__Bacteria;p__Chloroflexi;c__Dehalococcoidia;o__S085;f__S085;g__S085	21	d__Bacteria;p__Acidobacteriota;c__Thermoanaerobaculia;o__Thermoanaerobaculales;f__Thermoanaerobaculaceae;g__Subgroup_10;__	83
d__Bacteria;p__Spirochaetota;c__Leptospirae;o__Leptospirales;f__Leptospiraceae;g__uncultured;s__uncultured_bacterium	2108	d__Bacteria;p__Firmicutes;c__Clostridia;o__Clostridia;f__Gracilibacteraceae;g__Lutispora	21	d__Bacteria;p__Bacteroidota;c__Bacteroidia;o__Chitinophagales;f__Chitinophagaceae;g__Terrimonas;__	83
d__Bacteria;p__Acidobacteriota;c__Thermoanaerobaculia;o__Thermoanaerobaculales;f__Thermoanaerobaculaceae;g__TPD-58;s__uncultured_bacterium	2055	d__Bacteria;p__Actinobacteriota;c__Actinobacteria;o__Micrococcales;f__Brevibacteriaceae;g__Brevibacterium	20	d__Bacteria;p__Proteobacteria;c__Alphaproteobacteria;o__uncultured;f__uncultured;g__uncultured;s__uncultured_Rhodospirillaceae	82
d__Bacteria;p__Firmicutes;c__Desulfotomaculia;o__Desulfotomaculales;f__Desulfotomaculales;g__Desulfurispora;__	1937	d__Bacteria;p__Patescibacteria;c__ABY1;o__Candidatus_Magasanikbacteria;f__Candidatus_Magasanikbacteria;g__Candidatus_Magasanikbacteria	20	d__Bacteria;p__Actinobacteriota;c__Actinobacteria;o__Corynebacteriales;f__Mycobacteriaceae;g__Mycobacterium;__	81
d__Bacteria;p__Proteobacteria;c__Gammaproteobacteria;o__Xanthomonadales;f__Xanthomonadaceae;g__Thermomonas;s__uncultured_bacterium	1890	d__Bacteria;p__Patescibacteria;c__Saccharimonadia;o__Saccharimonadales;f__WWH38;g__WWH38	20	d__Bacteria;p__Bacteroidota;c__Bacteroidia;o__Cytophagales;f__Hymenobacteraceae;g__Adhaeribacter;s__uncultured_soil	80
d__Bacteria;p__TA06;c__TA06;o__TA06;f__TA06;g__TA06;s__terrestrial_metagenome	1691	d__Bacteria;p__Proteobacteria;c__Gammaproteobacteria;o__Burkholderiales;f__Sutterellaceae;g__uncultured	20	d__Bacteria;p__Patescibacteria;c__Saccharimonadia;o__Saccharimonadales;f__LWQ8;g__LWQ8;__	80
d__Bacteria;p__NKB15;c__NKB15;o__NKB15;f__NKB15;g__NKB15;s__uncultured_bacterium	1329	d__Bacteria;p__Verrucomicrobiota;c__Verrucomicrobiae;o__Opitutales;f__Puniceicoccaceae;g__Verruc-01	20	d__Bacteria;p__Entotheonellaeota;c__Entotheonellia;o__Entotheonellales;f__Entotheonellaceae;g__Entotheonellaceae;s__metagenome	79
d__Bacteria;p__Campilobacterota;c__Campylobacteria;o__Campylobacterales;f__Sulfurimonadaceae;g__Sulfuricurvum;__	1081	d__Bacteria;p__Bacteroidota;c__Bacteroidia;o__Sphingobacteriales;f__Sphingobacteriaceae;g__Solitalea	19	d__Bacteria;p__Proteobacteria;c__Alphaproteobacteria;o__Rhizobiales;f__Methyloligellaceae;g__Methyloligellaceae;s__uncultured_bacterium	79
d__Bacteria;p__Desulfobacterota;c__Desulfobulbia;o__Desulfobulbales;f__Desulfurivibrionaceae;g__Desulfurivibrio;s__uncultured_bacterium	1063	d__Bacteria;p__Firmicutes;c__Clostridia;o__Peptostreptococcales-Tissierellales;f__Peptostreptococcales-Tissierellales;g__Finegoldia	19	d__Bacteria;p__RCP2-54;c__RCP2-54;o__RCP2-54;f__RCP2-54;g__RCP2-54;s__uncultured_Desulfuromonadales	78
d__Bacteria;p__Acidobacteriota;c__Thermoanaerobaculia;o__Thermoanaerobaculales;f__Thermoanaerobaculaceae;g__Thermoanaerobaculum;s__uncultured_bacterium	1013	d__Bacteria;p__GN01;c__GN01;o__GN01;f__GN01;g__GN01	19	d__Bacteria;p__Verrucomicrobiota;c__Verrucomicrobiae;o__Pedosphaerales;f__Pedosphaeraceae;g__Pedosphaera;s__uncultured_bacterium	78
d__Bacteria;p__Proteobacteria;c__Gammaproteobacteria;o__Burkholderiales;f__Comamonadaceae;g__Hydrogenophaga;__	966	d__Bacteria;p__Patescibacteria;c__Parcubacteria;o__Candidatus_Moranbacteria;f__Candidatus_Moranbacteria;g__Candidatus_Moranbacteria	19	d__Bacteria;p__Acidobacteriota;c__Acidobacteriae;o__Bryobacterales;f__Bryobacteraceae;g__Bryobacter;__	77
d__Bacteria;__;__;__;__;__;__	964	d__Bacteria;p__Proteobacteria;c__Gammaproteobacteria;o__Salinisphaerales;f__Solimonadaceae;__	19	d__Bacteria;p__Bacteroidota;c__Bacteroidia;o__Sphingobacteriales;f__Sphingobacteriaceae;g__Solitalea;__	77
d__Bacteria;p__Nitrospirota;c__Thermodesulfovibrionia;o__uncultured;f__uncultured;g__uncultured;s__uncultured_bacterium	919	d__Bacteria;p__WS1;c__WS1;o__WS1;f__WS1;g__WS1	19	d__Bacteria;p__Bacteroidota;c__Bacteroidia;o__Chitinophagales;f__Chitinophagaceae;g__Edaphobaculum;s__uncultured_bacterium	76
d__Bacteria;p__Proteobacteria;c__Alphaproteobacteria;o__Rhizobiales;f__Rhizobiaceae;g__Allorhizobium-Neorhizobium-Pararhizobium-Rhizobium;__	894	d__Bacteria;p__Bacteroidota;c__Rhodothermia;o__Rhodothermales;f__Rhodothermaceae;g__Rubrivirga	18	d__Bacteria;p__Firmicutes;c__Clostridia;o__Thermincolales;f__Thermincolaceae;g__Thermincola;s__uncultured_eubacterium	76
d__Bacteria;p__Firmicutes;c__Incertae_Sedis;o__DTU014;f__DTU014;g__DTU014;s__uncultured_Clostridia	881	d__Bacteria;p__Chloroflexi;c__Anaerolineae;o__SBR1031;f__SBR1031;g__SBR1031	18	d__Archaea;p__Crenarchaeota;c__Nitrososphaeria;o__Nitrososphaerales;f__Nitrososphaeraceae;g__Nitrososphaeraceae;__	75
d__Bacteria;p__Actinobacteriota;c__RBG-16-55-12;o__RBG-16-55-12;f__RBG-16-55-12;g__RBG-16-55-12;s__uncultured_actinomycete	869	d__Bacteria;p__Chloroflexi;c__Dehalococcoidia;o__SAR202_clade;f__SAR202_clade;g__SAR202_clade	18	d__Bacteria;p__Proteobacteria;c__Alphaproteobacteria;o__Rhizobiales;f__Rhizobiaceae;g__Phyllobacterium;__	75
d__Bacteria;p__Desulfobacterota;c__Desulfomonilia;o__Desulfomonilales;f__Desulfomonilaceae;g__Desulfomonile;__	708	d__Bacteria;p__Chloroflexi;c__OLB14;o__OLB14;f__OLB14;g__OLB14	18	d__Bacteria;p__Acidobacteriota;c__Acidobacteriae;o__Elev-16S-1166;f__Elev-16S-1166;g__Elev-16S-1166;s__uncultured_bacterium	74
d__Bacteria;p__Proteobacteria;c__Gammaproteobacteria;o__Burkholderiales;__;__;__	704	d__Bacteria;p__Myxococcota;c__Polyangia;o__Haliangiales;f__Haliangiaceae;g__Haliangium	18	d__Bacteria;p__Patescibacteria;c__Saccharimonadia;o__Saccharimonadales;f__Saccharimonadales;g__Saccharimonadales;__	72
d__Bacteria;p__Marinimicrobia_(SAR406_clade);c__Marinimicrobia_(SAR406_clade);o__Marinimicrobia_(SAR406_clade);f__Marinimicrobia_(SAR406_clade);g__Marinimicrobia_(SAR406_clade);s__Marinimicrobia_bacterium	679	d__Bacteria;p__Patescibacteria;c__uncultured;o__uncultured;f__uncultured;g__uncultured	18	d__Archaea;p__Crenarchaeota;c__Nitrososphaeria;o__Nitrosopumilales;f__Nitrosopumilaceae;g__Nitrosopumilaceae;s__uncultured_archaeon	70
d__Bacteria;p__Gemmatimonadota;c__BD2-11_terrestrial_group;o__BD2-11_terrestrial_group;f__BD2-11_terrestrial_group;g__BD2-11_terrestrial_group;s__uncultured_bacterium	677	d__Bacteria;p__Proteobacteria;c__Gammaproteobacteria;o__Xanthomonadales;f__Rhodanobacteraceae;g__Ahniella	18	d__Bacteria;p__Bdellovibrionota;c__Bdellovibrionia;o__Bacteriovoracales;f__Bacteriovoracaceae;g__Peredibacter;__	70
d__Bacteria;p__Proteobacteria;c__Gammaproteobacteria;o__Burkholderiales;f__Gallionellaceae;__;__	661	d__Bacteria;p__Bacteroidota;c__SJA-28;o__SJA-28;f__SJA-28;g__SJA-28	17	d__Bacteria;p__Chloroflexi;c__Anaerolineae;o__SBR1031;f__SBR1031;g__SBR1031;s__uncultured_Gemmatimonadetes	70
d__Bacteria;p__Proteobacteria;c__Alphaproteobacteria;o__Sphingomonadales;f__Sphingomonadaceae;__;__	569	d__Bacteria;p__Myxococcota;c__Polyangia;o__Polyangiales;f__Sandaracinaceae;__	17	d__Bacteria;p__Proteobacteria;c__Alphaproteobacteria;o__Reyranellales;f__Reyranellaceae;g__Reyranella;__	70
d__Bacteria;p__Chloroflexi;c__Anaerolineae;o__Anaerolineales;f__Anaerolineaceae;g__uncultured;__	541	d__Bacteria;p__Planctomycetota;c__vadinHA49;o__vadinHA49;f__vadinHA49;g__vadinHA49	17	d__Bacteria;p__Acidobacteriota;c__Subgroup_5;o__Subgroup_5;f__Subgroup_5;g__Subgroup_5;s__uncultured_bacterium	69
d__Bacteria;p__Deinococcota;c__Deinococci;o__Deinococcales;f__Deinococcaceae;g__Deinococcus;s__Deinococcus_antarcticus	521	d__Bacteria;p__Proteobacteria;c__Alphaproteobacteria;o__Dongiales;f__Dongiaceae;g__Dongia	17	d__Bacteria;p__Actinobacteriota;c__Thermoleophilia;o__Solirubrobacterales;f__67-14;g__67-14;s__uncultured_bacterium	69
d__Bacteria;p__Desulfobacterota;c__Desulfarculia;o__Desulfarculales;f__Desulfarculaceae;g__uncultured;s__uncultured_bacterium	520	d__Bacteria;p__Proteobacteria;c__Alphaproteobacteria;o__Paracaedibacterales;f__Paracaedibacteraceae;g__Candidatus_Paracaedibacter	17	d__Bacteria;p__Desulfobacterota;c__uncultured;o__uncultured;f__uncultured;g__uncultured;s__uncultured_proteobacterium	69
d__Bacteria;p__Proteobacteria;c__Gammaproteobacteria;o__Burkholderiales;f__Comamonadaceae;__;__	515	d__Bacteria;p__Acidobacteriota;c__Blastocatellia;o__Blastocatellales;f__Blastocatellaceae;g__uncultured	16	d__Bacteria;p__Proteobacteria;c__Gammaproteobacteria;o__Salinisphaerales;f__Solimonadaceae;g__Polycyclovorans;s__uncultured_bacterium	69
d__Bacteria;p__Firmicutes;c__Bacilli;o__Bacillales;f__Bacillaceae;g__Bacillus;__	514	d__Bacteria;p__Myxococcota;c__Polyangia;o__Nannocystales;f__Nannocystaceae;g__uncultured	16	d__Bacteria;p__Armatimonadota;c__Fimbriimonadia;o__Fimbriimonadales;f__Fimbriimonadaceae;g__Fimbriimonadaceae;s__uncultured_bacterium	68
d__Bacteria;p__Bacteroidota;c__Ignavibacteria;o__Ignavibacteriales;f__Melioribacteraceae;g__IheB3-7;s__uncultured_bacterium	509	d__Bacteria;p__Patescibacteria;c__Parcubacteria;o__Candidatus_Kaiserbacteria;f__Candidatus_Kaiserbacteria;g__Candidatus_Kaiserbacteria	16	d__Bacteria;p__Actinobacteriota;c__Thermoleophilia;o__Gaiellales;f__uncultured;g__uncultured;s__metagenome	67
d__Bacteria;p__Desulfobacterota;c__Desulfomonilia;o__Desulfomonilales;f__Desulfomonilaceae;g__Desulfomonile;s__uncultured_bacterium	468	d__Bacteria;p__Proteobacteria;c__Alphaproteobacteria;o__Rhizobiales;f__Beijerinckiaceae;__	16	d__Bacteria;p__Actinobacteriota;c__Thermoleophilia;o__Gaiellales;f__Gaiellaceae;g__Gaiella;s__uncultured_Conexibacter	66
d__Bacteria;p__Proteobacteria;c__Gammaproteobacteria;o__Burkholderiales;f__Gallionellaceae;g__Sideroxydans;s__uncultured_Sideroxydans	459	d__Bacteria;p__Proteobacteria;c__Gammaproteobacteria;o__Xanthomonadales;f__Xanthomonadaceae;g__Luteimonas	16	d__Bacteria;p__Planctomycetota;c__Planctomycetes;o__Pirellulales;f__Pirellulaceae;g__Pirellula;__	66
d__Bacteria;p__Chloroflexi;c__Dehalococcoidia;o__MSBL5;f__MSBL5;g__MSBL5;s__uncultured_bacterium	453	d__Archaea;p__Nanoarchaeota;c__Nanoarchaeia;o__Woesearchaeales;f__Woesearchaeales;g__Woesearchaeales	15	d__Bacteria;p__Proteobacteria;c__Gammaproteobacteria;o__Burkholderiales;f__Burkholderiaceae;g__Limnobacter;__	65
d__Bacteria;p__Actinobacteriota;c__Actinobacteria;o__Micrococcales;f__Intrasporangiaceae;__;__	399	d__Bacteria;p__Planctomycetota;c__Planctomycetes;o__Planctomycetales;f__uncultured;g__uncultured	15	d__Bacteria;p__Proteobacteria;c__Gammaproteobacteria;o__Burkholderiales;f__Nitrosomonadaceae;g__Nitrosospira;__	65
d__Bacteria;p__Chloroflexi;c__Chloroflexia;o__Chloroflexales;f__Herpetosiphonaceae;g__Herpetosiphon;__	364	d__Bacteria;p__Proteobacteria;c__Alphaproteobacteria;o__Rhodospirillales;f__Magnetospiraceae;g__Magnetospira	15	d__Bacteria;p__Bacteroidota;c__Bacteroidia;o__Sphingobacteriales;f__env.OPS_17;g__env.OPS_17;s__metagenome	63
d__Bacteria;p__Proteobacteria;c__Alphaproteobacteria;o__Rhodobacterales;f__Rhodobacteraceae;g__Gemmobacter;__	357	d__Bacteria;p__Abditibacteriota;c__Abditibacteria;o__Abditibacteriales;f__Abditibacteriaceae;g__Abditibacterium	14	d__Bacteria;p__Actinobacteriota;c__Acidimicrobiia;o__Microtrichales;f__uncultured;g__uncultured;s__uncultured_Iamiaceae	62
d__Bacteria;p__Verrucomicrobiota;c__Omnitrophia;o__Omnitrophales;f__Omnitrophaceae;g__Candidatus_Omnitrophus;s__uncultured_bacterium	351	d__Bacteria;p__Bacteroidota;c__Bacteroidia;o__Chitinophagales;f__Chitinophagaceae;g__Flavisolibacter	14	d__Bacteria;p__Bacteroidota;c__Bacteroidia;o__Cytophagales;f__Microscillaceae;g__Chryseolinea;s__uncultured_bacterium	62
d__Bacteria;p__Proteobacteria;c__Gammaproteobacteria;o__Burkholderiales;f__Methylophilaceae;g__Methylophilaceae;s__uncultured_bacterium	344	d__Bacteria;p__Bacteroidota;c__Bacteroidia;o__Flavobacteriales;f__Flavobacteriaceae;g__Muricauda	14	d__Bacteria;p__Proteobacteria;c__Alphaproteobacteria;o__Sphingomonadales;f__Sphingomonadaceae;g__Sphingopyxis;__	62
d__Bacteria;p__Bacteroidota;c__Bacteroidia;o__Flavobacteriales;f__Flavobacteriaceae;__;__	329	d__Bacteria;p__Elusimicrobiota;c__Elusimicrobia;o__MVP-88;f__MVP-88;g__MVP-88	14	d__Bacteria;p__Actinobacteriota;c__Acidimicrobiia;o__Microtrichales;f__Ilumatobacteraceae;g__Ilumatobacter;__	61
d__Bacteria;p__Proteobacteria;c__Gammaproteobacteria;o__Burkholderiales;f__Rhodocyclaceae;g__Denitratisoma;__	327	d__Bacteria;p__Gemmatimonadota;c__Gemmatimonadetes;o__Gemmatimonadales;f__Gemmatimonadaceae;__	14	d__Bacteria;p__Actinobacteriota;c__Thermoleophilia;o__Solirubrobacterales;__;__;__	60
d__Bacteria;p__Actinobacteriota;c__Thermoleophilia;o__Gaiellales;f__uncultured;g__uncultured;s__uncultured_Rubrobacteraceae	325	d__Bacteria;p__Proteobacteria;c__Alphaproteobacteria;o__Rhizobiales;f__Beijerinckiaceae;g__Bosea	14	d__Bacteria;p__Firmicutes;c__Bacilli;o__Bacillales;f__Planococcaceae;__;__	60
d__Bacteria;p__Nitrospirota;c__4-29-1;o__4-29-1;f__4-29-1;g__4-29-1;s__uncultured_bacterium	311	d__Bacteria;p__Actinobacteriota;c__Coriobacteriia;o__OPB41;f__OPB41;g__OPB41	13	d__Bacteria;p__Gemmatimonadota;c__Gemmatimonadetes;o__Gemmatimonadales;f__Gemmatimonadaceae;g__uncultured;__	60
d__Bacteria;p__Chloroflexi;c__Anaerolineae;o__Anaerolineales;f__Anaerolineaceae;g__Bellilinea;s__uncultured_bacterium	294	d__Bacteria;p__Chloroflexi;c__Anaerolineae;o__Anaerolineales;f__Anaerolineaceae;g__Ornatilinea	13	d__Bacteria;p__Planctomycetota;c__OM190;o__OM190;f__OM190;g__OM190;s__uncultured_bacterium	60
d__Bacteria;p__MBNT15;c__MBNT15;o__MBNT15;f__MBNT15;g__MBNT15;s__uncultured_prokaryote	251	d__Bacteria;p__Myxococcota;c__Polyangia;o__Nannocystales;f__Nannocystaceae;g__Nannocystis	13	d__Bacteria;p__Bdellovibrionota;c__Bdellovibrionia;o__Bdellovibrionales;f__Bdellovibrionaceae;g__Bdellovibrio;s__uncultured_bacterium	59
d__Bacteria;p__Proteobacteria;c__Gammaproteobacteria;o__Burkholderiales;f__Hydrogenophilaceae;g__uncultured;s__uncultured_Thiobacillus	243	d__Bacteria;p__Proteobacteria;c__Alphaproteobacteria;o__Micavibrionales;f__Micavibrionaceae;g__uncultured	13	d__Bacteria;p__Actinobacteriota;c__Actinobacteria;o__Euzebyales;f__Euzebyaceae;g__uncultured;s__uncultured_bacterium	58
d__Bacteria;p__Proteobacteria;c__Gammaproteobacteria;o__Pseudomonadales;f__Moraxellaceae;g__Enhydrobacter;__	240	d__Bacteria;p__Proteobacteria;c__Alphaproteobacteria;o__Reyranellales;f__Reyranellaceae;g__uncultured	13	d__Bacteria;p__Armatimonadota;c__uncultured;o__uncultured;f__uncultured;g__uncultured;s__uncultured_soil	57
d__Bacteria;p__Planctomycetota;c__Planctomycetes;o__Pirellulales;f__Pirellulaceae;g__Thermogutta;s__Planctomycetales_bacterium	238	d__Bacteria;p__Proteobacteria;c__Alphaproteobacteria;o__Rickettsiales;f__Mitochondria;g__Mitochondria	13	d__Bacteria;p__Proteobacteria;c__Alphaproteobacteria;__;__;__;__	57
d__Bacteria;p__Proteobacteria;c__Gammaproteobacteria;o__Burkholderiales;f__Rhodocyclaceae;g__uncultured;s__uncultured_bacterium	219	d__Bacteria;p__Nitrospinota;c__P9X2b3D02;o__P9X2b3D02;f__P9X2b3D02;g__P9X2b3D02	11	d__Bacteria;p__Actinobacteriota;c__Acidimicrobiia;o__Microtrichales;f__uncultured;g__uncultured;s__uncultured_bacterium	56
d__Bacteria;p__Proteobacteria;c__Alphaproteobacteria;o__Rhodobacterales;f__Rhodobacteraceae;__;__	216	d__Bacteria;p__Sumerlaeota;c__Sumerlaeia;o__uncultured;f__uncultured;g__uncultured	11	d__Bacteria;p__Chloroflexi;c__Anaerolineae;o__Ardenticatenales;f__uncultured;g__uncultured;s__uncultured_Litorilinea	56
d__Bacteria;p__Cyanobacteria;c__Cyanobacteriia;o__Oxyphotobacteria_Incertae_Sedis;f__Unknown_Family;g__Leptolyngbya_ANT.L52.2;s__uncultured_bacterium	206	d__Bacteria;p__Bacteroidota;c__Bacteroidia;o__Sphingobacteriales;f__NS11-12_marine_group;g__NS11-12_marine_group	10	d__Bacteria;p__Bacteroidota;c__Bacteroidia;o__Chitinophagales;f__Chitinophagaceae;g__Parasegetibacter;s__Parasegetibacter_luojiensis	55
d__Bacteria;p__Sva0485;c__Sva0485;o__Sva0485;f__Sva0485;g__Sva0485;s__uncultured_delta	203	d__Bacteria;p__Gemmatimonadota;c__Longimicrobia;o__Longimicrobiales;f__Longimicrobiaceae;g__Longimicrobiaceae	10	d__Bacteria;p__Bacteroidota;c__Bacteroidia;o__Cytophagales;f__Hymenobacteraceae;g__Hymenobacter;__	55
d__Bacteria;p__Chloroflexi;c__Anaerolineae;o__Anaerolineales;f__Anaerolineaceae;g__Levilinea;s__uncultured_bacterium	198	d__Bacteria;p__LCP-89;c__LCP-89;o__LCP-89;f__LCP-89;g__LCP-89	10	d__Bacteria;p__Proteobacteria;c__Gammaproteobacteria;o__Burkholderiales;f__Comamonadaceae;g__Hydrogenophaga;__	55
d__Bacteria;p__MBNT15;c__MBNT15;o__MBNT15;f__MBNT15;g__MBNT15;__	196	d__Bacteria;p__Nitrospinota;c__Nitrospinia;o__Nitrospinales;f__Nitrospinaceae;g__Nitrospina	9	d__Bacteria;p__Actinobacteriota;c__Thermoleophilia;o__Solirubrobacterales;f__Solirubrobacteraceae;__;__	53
d__Bacteria;p__Proteobacteria;c__Alphaproteobacteria;o__Sphingomonadales;f__Sphingomonadaceae;g__Sphingopyxis;__	182	d__Bacteria;p__Patescibacteria;c__Parcubacteria;o__Candidatus_Azambacteria;f__Candidatus_Azambacteria;g__Candidatus_Azambacteria	9	d__Bacteria;p__Bdellovibrionota;c__Bdellovibrionia;o__Bdellovibrionales;f__Bdellovibrionaceae;g__OM27_clade;s__uncultured_Myxococcales	53
d__Bacteria;p__Latescibacterota;c__Latescibacterota;o__Latescibacterota;f__Latescibacterota;g__Latescibacterota;s__metagenome	176	d__Bacteria;p__Myxococcota;c__Polyangia;o__mle1-27;f__mle1-27;g__mle1-27	7	d__Bacteria;p__NB1-j;c__NB1-j;o__NB1-j;f__NB1-j;g__NB1-j;s__uncultured_bacterium	53
d__Bacteria;p__Cyanobacteria;c__Cyanobacteriia;o__Cyanobacteriales;f__uncultured;g__uncultured;__	161	d__Bacteria;p__Planctomycetota;c__Planctomycetes;o__Gemmatales;f__Gemmataceae;g__uncultured	7	d__Bacteria;p__Proteobacteria;c__Gammaproteobacteria;o__Gammaproteobacteria_Incertae_Sedis;f__Unknown_Family;g__Acidibacter;s__uncultured_proteobacterium	53
d__Bacteria;p__Acidobacteriota;c__Acidobacteriae;__;__;__;__	158	d__Bacteria;p__Spirochaetota;c__Spirochaetia;o__Spirochaetales;f__Spirochaetaceae;g__Treponema	7	d__Bacteria;p__Armatimonadota;c__Fimbriimonadia;o__Fimbriimonadales;f__Fimbriimonadaceae;g__Fimbriimonadaceae;s__metagenome	51
d__Bacteria;p__Desulfobacterota;c__Syntrophobacteria;o__Syntrophobacterales;f__Syntrophobacteraceae;__;__	158	d__Bacteria;p__Planctomycetota;c__Planctomycetes;o__Gemmatales;f__Gemmataceae;g__Fimbriiglobus	6	d__Bacteria;p__Armatimonadota;c__uncultured;o__uncultured;f__uncultured;g__uncultured;s__metagenome	51
d__Bacteria;p__Spirochaetota;c__Leptospirae;o__Leptospirales;f__Leptospiraceae;g__Leptonema;s__Leptonema_illini	158	d__Bacteria;p__Verrucomicrobiota;c__Chlamydiae;o__Chlamydiales;f__Simkaniaceae;g__uncultured	6	d__Bacteria;p__Firmicutes;c__Bacilli;o__Paenibacillales;f__Paenibacillaceae;g__Paenibacillus;s__Paenibacillus_rhizoryzae	51
d__Bacteria;p__Armatimonadota;c__Chthonomonadetes;o__Chthonomonadales;f__Chthonomonadales;g__Chthonomonadales;s__Armatimonadetes_bacterium	152	d__Archaea;p__Crenarchaeota;c__Bathyarchaeia;o__Bathyarchaeia;f__Bathyarchaeia;g__Bathyarchaeia	5	d__Bacteria;p__Firmicutes;c__Desulfitobacteriia;o__Desulfitobacteriales;f__Desulfitobacteriaceae;g__Desulfosporosinus;__	51
d__Bacteria;p__Proteobacteria;c__Alphaproteobacteria;o__Caulobacterales;f__Caulobacteraceae;g__Phenylobacterium;__	152	d__Bacteria;p__TA06;c__TA06;o__TA06;f__TA06;g__TA06	5	d__Bacteria;p__Acidobacteriota;c__Blastocatellia;o__11-24;f__11-24;g__11-24;s__uncultured_Acidobacteriales	50
d__Bacteria;p__Spirochaetota;c__Leptospirae;o__Leptospirales;f__Leptospiraceae;g__RBG-16-49-21;s__metagenome	148	d__Bacteria;p__RCP2-54;c__RCP2-54;o__RCP2-54;f__RCP2-54;g__RCP2-54	4	d__Bacteria;p__Actinobacteriota;c__Acidimicrobiia;o__Microtrichales;f__Ilumatobacteraceae;g__CL500-29_marine_group;s__metagenome	50
d__Bacteria;p__Proteobacteria;c__Alphaproteobacteria;o__Rhizobiales;f__Rhizobiaceae;g__Hoeflea;__	146	d__Bacteria;p__Firmicutes;c__Symbiobacteriia;o__Symbiobacteriales;__;__	3	d__Bacteria;p__Entotheonellaeota;c__Entotheonellia;o__Entotheonellales;f__Entotheonellaceae;g__Entotheonellaceae;__	50
d__Bacteria;p__Acidobacteriota;c__Vicinamibacteria;o__Vicinamibacterales;f__uncultured;g__uncultured;s__uncultured_bacterium	143	d__Bacteria;p__Gemmatimonadota;c__Longimicrobia;o__Longimicrobiales;f__Longimicrobiaceae;g__Longimicrobium	3	d__Bacteria;p__Proteobacteria;c__Alphaproteobacteria;o__Caulobacterales;f__Hyphomonadaceae;g__SWB02;__	50
d__Archaea;p__Nanoarchaeota;c__Nanoarchaeia;o__Woesearchaeales;f__Woesearchaeales;g__Woesearchaeales;__	138	d__Bacteria;p__Proteobacteria;c__Gammaproteobacteria;o__Pseudomonadales;f__Moraxellaceae;g__Acinetobacter;__	4864	d__Bacteria;p__Proteobacteria;c__Alphaproteobacteria;o__Rhizobiales;f__Rhizobiaceae;g__Mesorhizobium;s__Mesorhizobium_albiziae	50
d__Bacteria;p__Zixibacteria;c__Zixibacteria;o__Zixibacteria;f__Zixibacteria;g__Zixibacteria;s__uncultured_bacterium	136	d__Bacteria;p__Cyanobacteria;c__Cyanobacteriia;o__Oxyphotobacteria_Incertae_Sedis;f__Unknown_Family;g__Unknown_Family;s__Leptolyngbya_sp.	2436	d__Bacteria;p__MBNT15;c__MBNT15;o__MBNT15;f__MBNT15;g__MBNT15;__	49
d__Bacteria;p__Patescibacteria;c__Parcubacteria;o__Candidatus_Wolfebacteria;f__Candidatus_Wolfebacteria;g__Candidatus_Wolfebacteria;__	135	d__Bacteria;p__Chloroflexi;c__TK10;o__TK10;f__TK10;g__TK10;s__uncultured_bacterium	1960	d__Bacteria;p__Proteobacteria;c__Alphaproteobacteria;o__Elsterales;f__uncultured;g__uncultured;__	48
d__Bacteria;p__Bacteroidota;c__Kapabacteria;o__Kapabacteriales;f__Kapabacteriales;g__Kapabacteriales;s__uncultured_bacterium	129	d__Bacteria;p__Bacteroidota;c__Ignavibacteria;o__Ignavibacteriales;f__Melioribacteraceae;g__IheB3-7;s__uncultured_bacterium	1668	d__Bacteria;p__Planctomycetota;c__Planctomycetes;o__Pirellulales;f__Pirellulaceae;__;__	47
d__Bacteria;p__Chloroflexi;c__Anaerolineae;o__MSB-5E12;f__MSB-5E12;g__MSB-5E12;s__uncultured_bacterium	129	d__Bacteria;p__Deinococcota;c__Deinococci;o__Deinococcales;f__Deinococcaceae;g__Deinococcus;s__Deinococcus_sp.	1596	d__Bacteria;p__Proteobacteria;c__Gammaproteobacteria;o__Burkholderiales;f__Gallionellaceae;__;__	47
d__Bacteria;p__Proteobacteria;c__Alphaproteobacteria;o__uncultured;f__uncultured;g__uncultured;s__uncultured_Rhodospirillaceae	126	d__Bacteria;p__Proteobacteria;c__Gammaproteobacteria;o__Xanthomonadales;f__Xanthomonadaceae;g__Thermomonas;__	1479	d__Bacteria;p__Acidobacteriota;c__Holophagae;o__Subgroup_7;f__Subgroup_7;g__Subgroup_7;s__metagenome	46
d__Bacteria;p__Proteobacteria;c__Gammaproteobacteria;o__Burkholderiales;f__Rhodocyclaceae;__;__	125	d__Bacteria;p__Proteobacteria;c__Gammaproteobacteria;o__Burkholderiales;f__Comamonadaceae;__;__	1474	d__Bacteria;p__Firmicutes;c__Bacilli;o__Alicyclobacillales;f__Alicyclobacillaceae;g__Tumebacillus;__	46
d__Bacteria;p__Acidobacteriota;c__Acidobacteriae;o__Acidobacteriae;f__Acidobacteriae;g__Paludibaculum;s__uncultured_Acidobacteria	123	d__Bacteria;p__Patescibacteria;c__Parcubacteria;__;__;__;__	1394	d__Bacteria;p__Proteobacteria;c__Alphaproteobacteria;o__Sphingomonadales;f__Sphingomonadaceae;g__Sphingoaurantiacus;__	46
d__Bacteria;p__Actinobacteriota;c__Thermoleophilia;o__Gaiellales;f__uncultured;g__uncultured;__	123	d__Bacteria;p__Proteobacteria;c__Gammaproteobacteria;o__Xanthomonadales;f__Xanthomonadaceae;g__Thermomonas;s__uncultured_bacterium	1293	d__Bacteria;p__Firmicutes;c__Clostridia;o__Clostridiales;f__Clostridiaceae;g__Clostridium_sensu_stricto_8;s__uncultured_bacterium	45
d__Bacteria;p__Chloroflexi;c__Anaerolineae;o__SBR1031;f__A4b;g__A4b;s__uncultured_bacterium	123	d__Bacteria;p__Proteobacteria;c__Gammaproteobacteria;o__Pseudomonadales;f__Moraxellaceae;g__Enhydrobacter;__	1264	d__Bacteria;p__Proteobacteria;c__Alphaproteobacteria;o__Rhizobiales;f__A0839;g__A0839;s__uncultured_sludge	45
d__Bacteria;p__Sumerlaeota;c__Sumerlaeia;o__uncultured;f__uncultured;g__uncultured;s__uncultured_bacterium	120	d__Bacteria;p__MBNT15;c__MBNT15;o__MBNT15;f__MBNT15;g__MBNT15;s__uncultured_Syntrophaceae	1227	d__Bacteria;p__Desulfobacterota;c__Desulfuromonadia;o__Geobacterales;f__Geobacteraceae;__;__	44
d__Bacteria;p__Patescibacteria;c__Parcubacteria;o__Candidatus_Wolfebacteria;f__Candidatus_Wolfebacteria;g__Candidatus_Wolfebacteria;s__uncultured_bacterium	118	d__Bacteria;p__Chloroflexi;c__Anaerolineae;o__Anaerolineales;f__Anaerolineaceae;g__uncultured;__	1153	d__Bacteria;p__Planctomycetota;c__Phycisphaerae;o__Phycisphaerales;f__Phycisphaeraceae;g__uncultured;s__uncultured_organism	44
d__Bacteria;p__Chloroflexi;c__Anaerolineae;o__Ardenticatenales;f__Ardenticatenaceae;g__uncultured;s__uncultured_Chloroflexi	116	d__Bacteria;p__Proteobacteria;c__Gammaproteobacteria;o__Burkholderiales;__;__;__	1151	d__Bacteria;p__Gemmatimonadota;c__Gemmatimonadetes;o__Gemmatimonadales;f__Gemmatimonadaceae;g__Gemmatimonas;__	43
d__Bacteria;p__Proteobacteria;c__Zetaproteobacteria;o__Mariprofundales;f__Mariprofundaceae;g__Mariprofundus;s__uncultured_bacterium	114	d__Archaea;p__Crenarchaeota;c__Nitrososphaeria;o__Nitrosopumilales;f__Nitrosopumilaceae;g__Nitrosopumilaceae;__	1060	d__Bacteria;p__Planctomycetota;c__Planctomycetes;o__Gemmatales;f__Gemmataceae;g__uncultured;__	42
d__Bacteria;p__Acidobacteriota;c__Acidobacteriae;o__Solibacterales;f__Solibacteraceae;g__Candidatus_Solibacter;s__uncultured_bacterium	113	d__Bacteria;p__Proteobacteria;c__Alphaproteobacteria;o__Rhodobacterales;f__Rhodobacteraceae;__;__	1042	d__Bacteria;p__Bacteroidota;c__Bacteroidia;o__Chitinophagales;f__Chitinophagaceae;g__Segetibacter;__	41
d__Bacteria;p__Desulfobacterota;c__Desulfovibrionia;o__Desulfovibrionales;f__Desulfovibrionaceae;g__Desulfovibrio;s__Desulfovibrio_africanus	111	d__Bacteria;p__Proteobacteria;c__Alphaproteobacteria;o__Rhodobacterales;f__Rhodobacteraceae;g__Paracoccus;__	1023	d__Bacteria;p__Bacteroidota;c__Bacteroidia;o__Sphingobacteriales;f__env.OPS_17;g__env.OPS_17;s__uncultured_Bacteroidetes	41
d__Bacteria;p__Actinobacteriota;c__Coriobacteriia;o__CG2-30-50-142;f__CG2-30-50-142;g__CG2-30-50-142;s__uncultured_actinobacterium	109	d__Bacteria;p__Firmicutes;c__Incertae_Sedis;o__DTU014;f__DTU014;g__DTU014;s__uncultured_Clostridia	1012	d__Bacteria;p__Firmicutes;c__Bacilli;o__Paenibacillales;f__Paenibacillaceae;g__Paenibacillus;__	41
d__Bacteria;p__Firmicutes;c__Desulfitobacteriia;o__Desulfitobacteriales;f__Desulfitobacteriaceae;g__Desulfitobacterium;s__uncultured_Desulfitobacterium	109	d__Bacteria;p__Actinobacteriota;c__Actinobacteria;o__Micrococcales;f__Intrasporangiaceae;__;__	909	d__Bacteria;p__Proteobacteria;c__Alphaproteobacteria;o__Rhizobiales;f__KF-JG30-B3;g__KF-JG30-B3;s__uncultured_Alphaproteobacteria	41
d__Bacteria;p__Gemmatimonadota;c__Gemmatimonadetes;o__Gemmatimonadales;f__Gemmatimonadaceae;g__uncultured;__	108	d__Bacteria;p__Proteobacteria;c__Alphaproteobacteria;o__Sphingomonadales;f__Sphingomonadaceae;g__Qipengyuania;__	888	d__Bacteria;p__Verrucomicrobiota;c__Chlamydiae;o__Chlamydiales;f__cvE6;g__cvE6;s__uncultured_bacterium	41
d__Bacteria;p__Bacteroidota;c__Bacteroidia;o__Cytophagales;f__Microscillaceae;g__uncultured;__	107	d__Bacteria;p__Cyanobacteria;c__Cyanobacteriia;o__Cyanobacteriales;f__uncultured;g__uncultured;__	808	d__Bacteria;p__Acidobacteriota;c__Blastocatellia;o__Blastocatellales;f__Blastocatellaceae;g__uncultured;__	40
d__Bacteria;p__Spirochaetota;c__Spirochaetia;o__Spirochaetales;f__Spirochaetaceae;g__uncultured;s__uncultured_bacterium	107	d__Bacteria;p__Cyanobacteria;c__Cyanobacteriia;o__Oxyphotobacteria_Incertae_Sedis;f__Unknown_Family;g__Leptolyngbya_ANT.L52.2;s__uncultured_bacterium	746	d__Bacteria;p__Actinobacteriota;c__Actinobacteria;o__Streptomycetales;f__Streptomycetaceae;g__Streptomyces;__	40
d__Bacteria;p__Nitrospirota;c__Thermodesulfovibrionia;o__uncultured;f__uncultured;g__uncultured;__	106	d__Bacteria;p__Proteobacteria;c__Gammaproteobacteria;o__Burkholderiales;f__Comamonadaceae;g__Hydrogenophaga;__	724	d__Bacteria;p__Chloroflexi;c__Anaerolineae;o__RBG-13-54-9;f__RBG-13-54-9;g__RBG-13-54-9;s__uncultured_Caldilineaceae	40
d__Bacteria;p__Chloroflexi;c__Anaerolineae;o__SJA-15;f__SJA-15;g__SJA-15;s__uncultured_bacterium	100	d__Archaea;p__Crenarchaeota;c__Nitrososphaeria;o__Nitrosopumilales;f__Nitrosopumilaceae;g__Candidatus_Nitrosotenuis;s__Thaumarchaeota_archaeon	714	d__Bacteria;p__Proteobacteria;c__Alphaproteobacteria;o__uncultured;f__uncultured;g__uncultured;s__uncultured_bacterium	40
d__Bacteria;p__Myxococcota;c__Polyangia;__;__;__;__	98	d__Bacteria;p__Bacteroidota;c__Ignavibacteria;o__Ignavibacteriales;f__PHOS-HE36;g__PHOS-HE36;s__metagenome	663	d__Bacteria;p__Actinobacteriota;c__Thermoleophilia;o__Gaiellales;f__Gaiellaceae;g__Gaiella;s__uncultured_Solirubrobacter	39
d__Bacteria;p__Proteobacteria;c__Alphaproteobacteria;o__Rhodobacterales;f__Rhodobacteraceae;g__Roseovarius;s__Roseovarius_azorensis	98	d__Bacteria;p__Proteobacteria;c__Alphaproteobacteria;o__Sphingomonadales;f__Sphingomonadaceae;__;__	656	d__Bacteria;p__Bacteroidota;c__SJA-28;o__SJA-28;f__SJA-28;g__SJA-28;s__metagenome	39
d__Bacteria;p__Bacteroidota;c__Ignavibacteria;o__Ignavibacteriales;f__SR-FBR-L83;g__SR-FBR-L83;s__uncultured_bacterium	94	d__Bacteria;p__Proteobacteria;c__Gammaproteobacteria;o__Pseudomonadales;f__Moraxellaceae;g__Cavicella;__	641	d__Bacteria;p__Patescibacteria;c__Saccharimonadia;o__Saccharimonadales;f__Saccharimonadales;g__Saccharimonadales;s__metal-contaminated_soil	39
d__Bacteria;p__Acidobacteriota;c__Acidobacteriae;o__Acidobacteriae;f__Acidobacteriae;g__Paludibaculum;__	91	d__Bacteria;p__Bacteroidota;c__Bacteroidia;o__Chitinophagales;f__Saprospiraceae;g__OLB8;s__uncultured_Bacteroidetes	638	d__Bacteria;p__Proteobacteria;c__Alphaproteobacteria;o__Caulobacterales;f__Caulobacteraceae;g__Caulobacter;__	39
d__Bacteria;p__Desulfobacterota;c__Syntrophobacteria;o__Syntrophobacterales;f__Syntrophobacteraceae;g__uncultured;s__uncultured_bacterium	90	d__Bacteria;p__Proteobacteria;c__Gammaproteobacteria;o__Ectothiorhodospirales;f__Ectothiorhodospiraceae;g__Thioalkalivibrio;__	636	d__Bacteria;p__Proteobacteria;c__Alphaproteobacteria;o__Tistrellales;f__Geminicoccaceae;g__Candidatus_Alysiosphaera;s__uncultured_Alphaproteobacteria	39
d__Bacteria;p__Patescibacteria;c__Parcubacteria;__;__;__;__	90	d__Bacteria;p__Proteobacteria;c__Gammaproteobacteria;o__Burkholderiales;f__Gallionellaceae;g__Sideroxydans;s__uncultured_Sideroxydans	631	d__Bacteria;p__Verrucomicrobiota;c__Chlamydiae;o__Chlamydiales;f__Simkaniaceae;g__uncultured;__	39
d__Bacteria;p__Desulfobacterota;c__Desulfomonilia;o__Desulfomonilales;f__Desulfomonilaceae;g__Desulfomonile;s__delta_proteobacterium	89	d__Bacteria;p__Spirochaetota;c__Leptospirae;o__Leptospirales;f__Leptospiraceae;g__Leptonema;s__Leptonema_illini	598	d__Bacteria;p__Acidobacteriota;c__Blastocatellia;o__11-24;f__11-24;g__11-24;s__uncultured_bacterium	38
d__Archaea;p__Crenarchaeota;c__Nitrososphaeria;o__Nitrosopumilales;f__Nitrosopumilaceae;g__Candidatus_Nitrosotenuis;s__Thaumarchaeota_archaeon	87	d__Bacteria;p__Proteobacteria;c__Gammaproteobacteria;o__Burkholderiales;f__Gallionellaceae;__;__	587	d__Bacteria;p__Bacteroidota;c__Bacteroidia;o__Chitinophagales;f__Chitinophagaceae;g__Terrimonas;s__uncultured_bacterium	38
d__Bacteria;p__Proteobacteria;c__Alphaproteobacteria;o__Caulobacterales;f__Hyphomonadaceae;g__Hyphomonas;__	86	d__Bacteria;p__Acidobacteriota;c__Blastocatellia;o__11-24;f__11-24;g__11-24;s__uncultured_bacterium	568	d__Bacteria;p__Chloroflexi;c__Anaerolineae;o__Ardenticatenales;f__uncultured;g__uncultured;s__uncultured_bacterium	38
d__Bacteria;p__Proteobacteria;c__Gammaproteobacteria;o__Pseudomonadales;f__Moraxellaceae;g__Alkanindiges;s__uncultured_bacterium	86	d__Bacteria;p__Bacteroidota;c__Bacteroidia;o__Cytophagales;f__Microscillaceae;g__uncultured;__	560	d__Bacteria;p__Proteobacteria;c__Alphaproteobacteria;o__Rickettsiales;f__Mitochondria;g__Mitochondria;s__Diplazium_pycnocarpon	38
d__Bacteria;p__Deinococcota;c__Deinococci;o__Deinococcales;f__Deinococcaceae;g__Deinococcus;s__Deinococcus_sp.	85	d__Bacteria;p__Chloroflexi;c__JG30-KF-CM66;o__JG30-KF-CM66;f__JG30-KF-CM66;g__JG30-KF-CM66;s__uncultured_bacterium	553	d__Bacteria;p__Proteobacteria;c__Gammaproteobacteria;o__Burkholderiales;f__Nitrosomonadaceae;g__Ellin6067;__	38
d__Bacteria;p__Proteobacteria;c__Gammaproteobacteria;o__Pseudomonadales;f__Pseudomonadaceae;g__Pseudomonas;__	85	d__Bacteria;p__Proteobacteria;c__Alphaproteobacteria;o__Rhodobacterales;f__Rhodobacteraceae;g__Defluviimonas;s__uncultured_bacterium	551	d__Bacteria;p__Proteobacteria;c__Alphaproteobacteria;o__Reyranellales;f__Reyranellaceae;g__uncultured;s__uncultured_bacterium	37
d__Bacteria;p__Spirochaetota;c__Spirochaetia;o__Spirochaetales;f__Spirochaetaceae;g__Treponema;s__uncultured_prokaryote	83	d__Bacteria;p__Acidobacteriota;c__Thermoanaerobaculia;o__Thermoanaerobaculales;f__Thermoanaerobaculaceae;g__Subgroup_10;__	528	d__Bacteria;p__Proteobacteria;c__Gammaproteobacteria;o__Burkholderiales;f__Nitrosomonadaceae;g__Nitrosomonas;__	37
d__Bacteria;p__NB1-j;c__NB1-j;o__NB1-j;f__NB1-j;g__NB1-j;__	81	d__Bacteria;p__Chloroflexi;c__Anaerolineae;o__SBR1031;f__A4b;g__A4b;s__uncultured_bacterium	516	d__Bacteria;p__Actinobacteriota;c__Actinobacteria;o__Streptosporangiales;f__Thermomonosporaceae;__;__	36
d__Bacteria;p__Proteobacteria;c__Alphaproteobacteria;o__Kordiimonadales;f__Iodidimonadaceae;g__Iodidimonas;s__uncultured_bacterium	75	d__Bacteria;p__Bacteroidota;c__Kryptonia;o__Kryptoniales;f__BSV26;g__BSV26;s__uncultured_bacterium	453	d__Bacteria;p__Bacteroidota;c__Bacteroidia;o__Cytophagales;f__Microscillaceae;__;__	36
d__Bacteria;p__Proteobacteria;c__Alphaproteobacteria;o__Caulobacterales;f__Parvularculaceae;g__Amphiplicatus;s__uncultured_bacterium	74	d__Bacteria;p__Chloroflexi;c__Chloroflexia;o__Chloroflexales;f__Roseiflexaceae;g__uncultured;s__uncultured_bacterium	434	d__Bacteria;p__Bacteroidota;c__Bacteroidia;o__Flavobacteriales;f__Flavobacteriaceae;g__Flavobacterium;__	36
d__Bacteria;p__Firmicutes;c__Clostridia;o__Thermincolales;f__Thermincolaceae;g__Thermincola;s__uncultured_bacterium	72	d__Bacteria;p__Deinococcota;c__Deinococci;o__Deinococcales;f__Deinococcaceae;g__Deinococcus;s__Deinococcus_antarcticus	425	d__Bacteria;p__Cyanobacteria;c__Sericytochromatia;o__Sericytochromatia;f__Sericytochromatia;g__Sericytochromatia;s__metagenome	36
d__Bacteria;p__Deferribacterota;c__Deferribacteres;o__Deferribacterales;f__Deferribacteraceae;g__uncultured;s__uncultured_bacterium	71	d__Bacteria;p__Acidobacteriota;c__Vicinamibacteria;o__Vicinamibacterales;f__Vicinamibacteraceae;g__Luteitalea;s__uncultured_bacterium	424	d__Bacteria;p__Proteobacteria;c__Alphaproteobacteria;o__Rhizobiales;f__Rhizobiaceae;g__Allorhizobium-Neorhizobium-Pararhizobium-Rhizobium;s__uncultured_soil	36
d__Bacteria;p__Firmicutes;c__Desulfotomaculia;o__Desulfotomaculales;f__Desulfotomaculales;g__Desulfurispora;s__uncultured_bacterium	71	d__Bacteria;p__Bacteroidota;c__Bacteroidia;o__Cytophagales;f__Microscillaceae;g__uncultured;s__uncultured_soil	389	d__Bacteria;p__Bacteroidota;c__Bacteroidia;o__Chitinophagales;f__Chitinophagaceae;g__Edaphobaculum;__	35
d__Bacteria;p__Actinobacteriota;c__Actinobacteria;o__Corynebacteriales;f__Corynebacteriaceae;g__Corynebacterium;__	68	d__Bacteria;p__Chloroflexi;c__Chloroflexia;o__Thermomicrobiales;f__JG30-KF-CM45;g__JG30-KF-CM45;__	375	d__Bacteria;p__Proteobacteria;c__Alphaproteobacteria;o__Elsterales;f__uncultured;g__uncultured;s__uncultured_bacterium	35
d__Bacteria;p__Actinobacteriota;c__Actinobacteria;o__Propionibacteriales;f__Nocardioidaceae;g__Nocardioides;__	68	d__Bacteria;p__Actinobacteriota;c__Thermoleophilia;o__Gaiellales;f__uncultured;g__uncultured;s__uncultured_Rubrobacteraceae	369	d__Bacteria;p__Bacteroidota;c__Bacteroidia;o__Chitinophagales;f__Chitinophagaceae;g__uncultured;__	34
d__Bacteria;p__Bdellovibrionota;c__Bdellovibrionia;o__Bdellovibrionales;f__Bdellovibrionaceae;g__Bdellovibrio;__	67	d__Bacteria;p__Zixibacteria;c__Zixibacteria;o__Zixibacteria;f__Zixibacteria;g__Zixibacteria;s__uncultured_bacterium	368	d__Bacteria;p__Gemmatimonadota;c__Gemmatimonadetes;o__Gemmatimonadales;f__Gemmatimonadaceae;g__uncultured;s__uncultured_proteobacterium	34
d__Bacteria;p__Verrucomicrobiota;c__Omnitrophia;o__Omnitrophales;f__Omnitrophaceae;g__Candidatus_Omnitrophus;s__Omnitrophica_bacterium	67	d__Bacteria;p__Acidobacteriota;c__Thermoanaerobaculia;o__Thermoanaerobaculales;f__Thermoanaerobaculaceae;g__Thermoanaerobaculum;s__uncultured_prokaryote	359	d__Bacteria;p__Latescibacterota;c__Latescibacteria;o__Latescibacterales;f__Latescibacteraceae;g__Latescibacteraceae;s__uncultured_bacterium	34
d__Bacteria;p__Chloroflexi;c__Anaerolineae;o__RBG-13-54-9;f__RBG-13-54-9;g__RBG-13-54-9;s__uncultured_bacterium	66	d__Bacteria;p__Deinococcota;c__Deinococci;o__Deinococcales;f__Trueperaceae;g__Truepera;__	339	d__Bacteria;p__Patescibacteria;c__Saccharimonadia;o__Saccharimonadales;__;__;__	34
d__Bacteria;p__Firmicutes;c__Bacilli;o__Staphylococcales;f__Staphylococcaceae;g__Staphylococcus;__	66	d__Bacteria;p__Chloroflexi;c__Chloroflexia;o__Thermomicrobiales;f__JG30-KF-CM45;g__JG30-KF-CM45;s__bacterium_QTYC46b	316	d__Bacteria;p__Proteobacteria;c__Alphaproteobacteria;o__Rhizobiales;f__Beijerinckiaceae;g__Microvirga;__	34
d__Bacteria;p__Proteobacteria;c__Alphaproteobacteria;o__Rhizobiales;f__Rhizobiaceae;g__Ciceribacter;s__uncultured_bacterium	66	d__Bacteria;p__Bacteroidota;c__Bacteroidia;o__Cytophagales;f__Microscillaceae;g__Chryseolinea;s__uncultured_bacterium	309	d__Bacteria;p__Proteobacteria;c__Gammaproteobacteria;o__Burkholderiales;f__Nitrosomonadaceae;g__mle1-7;s__uncultured_soil	34
d__Bacteria;p__Verrucomicrobiota;c__Chlamydiae;o__Chlamydiales;f__Simkaniaceae;g__uncultured;s__metagenome	64	d__Bacteria;p__Proteobacteria;c__Alphaproteobacteria;o__Rhodobacterales;f__Rhodobacteraceae;g__Roseovarius;s__Roseovarius_azorensis	305	d__Bacteria;p__Actinobacteriota;c__MB-A2-108;o__MB-A2-108;f__MB-A2-108;g__MB-A2-108;s__uncultured_bacterium	33
d__Bacteria;p__Firmicutes;c__Clostridia;o__Clostridia;f__Gracilibacteraceae;g__Lutispora;s__uncultured_bacterium	63	d__Bacteria;p__Proteobacteria;c__Alphaproteobacteria;o__Sphingomonadales;f__Sphingomonadaceae;g__Sphingopyxis;__	288	d__Bacteria;p__Myxococcota;c__bacteriap25;o__bacteriap25;f__bacteriap25;g__bacteriap25;s__uncultured_Syntrophobacterales	33
d__Bacteria;p__Desulfobacterota;c__Syntrophia;o__Syntrophales;f__Syntrophaceae;g__Syntrophus;__	62	d__Archaea;p__Crenarchaeota;c__Nitrososphaeria;o__Nitrososphaerales;f__Nitrososphaeraceae;g__Candidatus_Nitrocosmicus;__	273	d__Bacteria;p__Bacteroidota;c__Bacteroidia;o__Chitinophagales;f__Chitinophagaceae;__;__	32
d__Bacteria;p__Acidobacteriota;c__Thermoanaerobaculia;o__Thermoanaerobaculales;f__Thermoanaerobaculaceae;g__Subgroup_10;__	61	d__Bacteria;p__Gemmatimonadota;c__Gemmatimonadetes;o__Gemmatimonadales;f__Gemmatimonadaceae;g__uncultured;__	271	d__Bacteria;p__Bdellovibrionota;c__Bdellovibrionia;o__Bdellovibrionales;f__Bdellovibrionaceae;g__OM27_clade;s__metagenome	32
d__Bacteria;p__Chloroflexi;c__Anaerolineae;o__ADurb.Bin180;f__ADurb.Bin180;g__ADurb.Bin180;s__uncultured_bacterium	59	d__Bacteria;p__Nitrospirota;c__Nitrospiria;o__Nitrospirales;f__Nitrospiraceae;g__Nitrospira;__	263	d__Bacteria;p__Firmicutes;c__Clostridia;o__Clostridia;f__Gracilibacteraceae;g__Lutispora;s__uncultured_Firmicutes	32
d__Bacteria;p__Actinobacteriota;c__Actinobacteria;o__Micrococcales;f__Micrococcaceae;g__Arthrobacter;__	58	d__Bacteria;p__Proteobacteria;c__Alphaproteobacteria;o__Rhizobiales;f__Rhizobiaceae;g__Mesorhizobium;__	259	d__Bacteria;p__Proteobacteria;c__Alphaproteobacteria;o__Rhizobiales;f__Hyphomicrobiaceae;g__Pedomicrobium;s__uncultured_bacterium	32
d__Bacteria;p__Planctomycetota;c__Phycisphaerae;o__mle1-8;f__mle1-8;g__mle1-8;s__uncultured_bacterium	57	d__Bacteria;p__Actinobacteriota;c__Coriobacteriia;o__CG2-30-50-142;f__CG2-30-50-142;g__CG2-30-50-142;s__uncultured_actinobacterium	248	d__Bacteria;p__Actinobacteriota;c__Acidimicrobiia;o__Actinomarinales;f__uncultured;g__uncultured;s__uncultured_soil	31
d__Bacteria;p__Deinococcota;c__Deinococci;o__Deinococcales;f__Deinococcaceae;g__Deinococcus;s__Deinococcus_piscis	56	d__Bacteria;p__Desulfobacterota;c__Desulfomonilia;o__Desulfomonilales;f__Desulfomonilaceae;g__Desulfomonile;s__uncultured_bacterium	245	d__Bacteria;p__Myxococcota;c__Polyangia;o__Blfdi19;f__Blfdi19;g__Blfdi19;s__uncultured_bacterium	31
d__Bacteria;p__Acidobacteriota;c__Holophagae;o__Subgroup_7;f__Subgroup_7;g__Subgroup_7;s__Acidobacteria_bacterium	55	d__Bacteria;p__Patescibacteria;c__Parcubacteria;o__Candidatus_Jorgensenbacteria;f__Candidatus_Jorgensenbacteria;g__Candidatus_Jorgensenbacteria;s__Candidatus_Jorgensenbacteria	244	d__Bacteria;p__Cyanobacteria;c__Cyanobacteriia;o__Chloroplast;f__Chloroplast;g__Chloroplast;s__uncultured_Cyanobacterium	30
d__Bacteria;p__Methylomirabilota;c__Methylomirabilia;o__Methylomirabilales;f__Methylomirabilaceae;g__Sh765B-TzT-35;s__uncultured_bacterium	55	d__Bacteria;p__Proteobacteria;c__Gammaproteobacteria;o__HOC36;f__HOC36;g__HOC36;s__uncultured_bacterium	244	d__Bacteria;p__Gemmatimonadota;c__Gemmatimonadetes;o__Gemmatimonadales;f__Gemmatimonadaceae;g__uncultured;s__uncultured_bacterium	30
d__Bacteria;p__Proteobacteria;c__Alphaproteobacteria;o__Paracaedibacterales;f__Paracaedibacteraceae;g__Candidatus_Paracaedibacter;s__uncultured_Alphaproteobacteria	54	d__Bacteria;__;__;__;__;__;__	240	d__Bacteria;p__Myxococcota;c__Polyangia;o__Polyangiales;f__BIrii41;g__BIrii41;__	30
d__Bacteria;p__Cyanobacteria;c__Sericytochromatia;o__Sericytochromatia;f__Sericytochromatia;g__Sericytochromatia;s__Hyaloperonospora_arabidopsidis	53	d__Bacteria;p__Methylomirabilota;c__Methylomirabilia;o__Methylomirabilales;f__Methylomirabilaceae;g__Sh765B-TzT-35;s__uncultured_bacterium	233	d__Bacteria;p__Planctomycetota;c__Phycisphaerae;o__Phycisphaerales;f__Phycisphaeraceae;g__AKYG587;s__uncultured_bacterium	30
d__Bacteria;p__Firmicutes;c__Clostridia;o__Peptostreptococcales-Tissierellales;f__Thermotaleaceae;g__Salimesophilobacter;__	53	d__Bacteria;p__Chloroflexi;c__Chloroflexia;o__Chloroflexales;f__Herpetosiphonaceae;g__Herpetosiphon;__	223	d__Bacteria;p__Proteobacteria;c__Gammaproteobacteria;o__Burkholderiales;f__B1-7BS;g__B1-7BS;__	30
d__Bacteria;p__Proteobacteria;c__Alphaproteobacteria;o__Rhizobiales;f__Hyphomicrobiaceae;g__Pedomicrobium;__	53	d__Bacteria;p__Planctomycetota;c__OM190;o__OM190;f__OM190;g__OM190;s__uncultured_bacterium	210	d__Bacteria;p__Acidobacteriota;c__Vicinamibacteria;o__Subgroup_9;f__Subgroup_9;g__Subgroup_9;s__uncultured_bacterium	29
d__Archaea;p__Crenarchaeota;c__Bathyarchaeia;o__Bathyarchaeia;f__Bathyarchaeia;g__Bathyarchaeia;s__uncultured_euryarchaeote	52	d__Bacteria;p__Bacteroidota;c__Bacteroidia;o__Sphingobacteriales;f__env.OPS_17;g__env.OPS_17;s__uncultured_bacterium	209	d__Bacteria;p__Chloroflexi;c__Chloroflexia;o__Thermomicrobiales;f__AKYG1722;g__AKYG1722;__	29
d__Bacteria;p__Proteobacteria;c__Alphaproteobacteria;o__Caulobacterales;f__Hyphomonadaceae;g__SWB02;s__uncultured_bacterium	52	d__Bacteria;p__Proteobacteria;c__Alphaproteobacteria;o__uncultured;f__uncultured;g__uncultured;__	207	d__Bacteria;p__Latescibacterota;c__Latescibacterota;o__Latescibacterota;f__Latescibacterota;g__Latescibacterota;s__uncultured_Acidobacterium	29
d__Bacteria;p__Chloroflexi;c__JG30-KF-CM66;o__JG30-KF-CM66;f__JG30-KF-CM66;g__JG30-KF-CM66;__	50	d__Bacteria;p__Actinobacteriota;c__Actinobacteria;o__Micromonosporales;f__Micromonosporaceae;g__Micromonospora;__	205	d__Bacteria;p__Proteobacteria;c__Alphaproteobacteria;o__Sphingomonadales;f__Sphingomonadaceae;g__Altererythrobacter;s__uncultured_bacterium	29
d__Bacteria;p__Proteobacteria;c__Gammaproteobacteria;o__Legionellales;f__Legionellaceae;g__Legionella;__	50	d__Bacteria;p__Proteobacteria;c__Alphaproteobacteria;o__Rhodobacterales;f__Rhodobacteraceae;g__Gemmobacter;__	205	d__Bacteria;p__Proteobacteria;c__Alphaproteobacteria;o__uncultured;f__uncultured;g__uncultured;s__uncultured_soil	29
d__Bacteria;p__Planctomycetota;c__Phycisphaerae;o__mle1-8;f__mle1-8;g__mle1-8;s__uncultured_organism	49	d__Bacteria;p__Proteobacteria;c__Alphaproteobacteria;o__Sphingomonadales;f__Sphingomonadaceae;g__Porphyrobacter;__	204	d__Bacteria;p__Proteobacteria;c__Gammaproteobacteria;o__Salinisphaerales;f__Solimonadaceae;g__uncultured;s__Solimonas_sp.	29
d__Bacteria;p__WS1;c__WS1;o__WS1;f__WS1;g__WS1;s__uncultured_bacterium	49	d__Bacteria;p__Actinobacteriota;c__Actinobacteria;o__Micrococcales;f__Micrococcaceae;g__Micrococcus;__	200	d__Archaea;p__Thermoplasmatota;c__Thermoplasmata;o__Marine_Group_II;f__Marine_Group_II;g__Marine_Group_II;s__uncultured_haloarchaeon	28
d__Bacteria;p__Actinobacteriota;c__Thermoleophilia;o__Solirubrobacterales;f__67-14;g__67-14;__	47	d__Bacteria;p__Proteobacteria;c__Alphaproteobacteria;o__Rhizobiales;f__Rhizobiaceae;g__Allorhizobium-Neorhizobium-Pararhizobium-Rhizobium;__	199	d__Bacteria;p__Actinobacteriota;c__Thermoleophilia;o__Gaiellales;f__Gaiellaceae;g__Gaiella;s__uncultured_bacterium	28
d__Bacteria;p__Desulfobacterota;c__Desulfobacteria;o__Desulfatiglandales;f__Desulfatiglandaceae;g__Desulfatiglans;s__uncultured_prokaryote	46	d__Bacteria;p__Proteobacteria;c__Gammaproteobacteria;o__Xanthomonadales;f__Xanthomonadaceae;g__uncultured;__	197	d__Bacteria;p__Bdellovibrionota;c__Bdellovibrionia;o__Bdellovibrionales;f__Bdellovibrionaceae;g__OM27_clade;s__uncultured_bacterium	28
d__Bacteria;p__Proteobacteria;c__Gammaproteobacteria;o__Legionellales;f__Legionellaceae;g__Legionella;s__uncultured_bacterium	46	d__Bacteria;p__Actinobacteriota;c__Actinobacteria;o__Propionibacteriales;f__Nocardioidaceae;g__Nocardioides;__	196	d__Bacteria;p__Planctomycetota;c__Planctomycetes;o__Pirellulales;f__Pirellulaceae;g__uncultured;__	28
d__Bacteria;p__MBNT15;c__MBNT15;o__MBNT15;f__MBNT15;g__MBNT15;s__uncultured_Syntrophaceae	45	d__Bacteria;p__Actinobacteriota;c__Actinobacteria;o__KIST-JJY010;f__KIST-JJY010;g__KIST-JJY010;s__uncultured_bacterium	192	d__Archaea;p__Thermoplasmatota;c__Thermoplasmata;o__Marine_Group_II;f__Marine_Group_II;g__Marine_Group_II;s__uncultured_archaeon	27
d__Bacteria;p__Proteobacteria;c__Gammaproteobacteria;o__Burkholderiales;f__Sutterellaceae;g__uncultured;__	45	d__Bacteria;p__Acidobacteriota;c__Acidobacteriae;o__Solibacterales;f__Solibacteraceae;g__Candidatus_Solibacter;s__uncultured_bacterium	187	d__Bacteria;p__Armatimonadota;c__Fimbriimonadia;o__Fimbriimonadales;f__Fimbriimonadaceae;g__Fimbriimonadaceae;__	27
d__Bacteria;p__Verrucomicrobiota;c__Chlamydiae;o__Chlamydiales;f__Parachlamydiaceae;g__Neochlamydia;__	45	d__Bacteria;p__MBNT15;c__MBNT15;o__MBNT15;f__MBNT15;g__MBNT15;__	187	d__Bacteria;p__Bdellovibrionota;c__Bdellovibrionia;o__Bdellovibrionales;f__Bdellovibrionaceae;g__Bdellovibrio;s__Bdellovibrionales_bacterium	27
d__Bacteria;p__Actinobacteriota;c__Coriobacteriia;o__CG2-30-50-142;f__CG2-30-50-142;g__CG2-30-50-142;s__Actinobacteria_bacterium	44	d__Bacteria;p__Acidobacteriota;c__Blastocatellia;o__Blastocatellales;f__Blastocatellaceae;g__Blastocatella;__	185	d__Bacteria;p__Cyanobacteria;c__Cyanobacteriia;o__Chloroplast;f__Chloroplast;g__Chloroplast;s__Pseudomuriella_schumacherensis	27
d__Bacteria;p__Desulfobacterota;c__uncultured;o__uncultured;f__uncultured;g__uncultured;s__uncultured_sludge	44	d__Bacteria;p__Chloroflexi;c__KD4-96;o__KD4-96;f__KD4-96;g__KD4-96;__	185	d__Bacteria;p__Proteobacteria;c__Gammaproteobacteria;o__Diplorickettsiales;f__Diplorickettsiaceae;g__uncultured;s__uncultured_bacterium	27
d__Bacteria;p__SAR324_clade(Marine_group_B);c__SAR324_clade(Marine_group_B);o__SAR324_clade(Marine_group_B);f__SAR324_clade(Marine_group_B);g__SAR324_clade(Marine_group_B);s__uncultured_bacterium	44	d__Bacteria;p__Actinobacteriota;c__Thermoleophilia;o__Solirubrobacterales;f__67-14;g__67-14;s__uncultured_bacterium	184	d__Bacteria;p__Bacteroidota;c__Bacteroidia;o__Chitinophagales;f__Chitinophagaceae;g__Edaphobaculum;s__uncultured_Bacteroidetes	26
d__Bacteria;p__Chloroflexi;c__Anaerolineae;o__Anaerolineales;f__Anaerolineaceae;g__uncultured;s__uncultured_Chloroflexi	43	d__Bacteria;p__Chloroflexi;c__Anaerolineae;o__Anaerolineales;f__Anaerolineaceae;g__uncultured;s__uncultured_prokaryote	179	d__Bacteria;p__Chloroflexi;c__Anaerolineae;o__SBR1031;f__SBR1031;g__SBR1031;s__uncultured_bacterium	26
d__Bacteria;p__Desulfobacterota;c__Desulfarculia;o__Desulfarculales;f__Desulfarculaceae;g__Desulfocarbo;s__uncultured_bacterium	43	d__Bacteria;p__Acidobacteriota;c__Thermoanaerobaculia;o__Thermoanaerobaculales;f__Thermoanaerobaculaceae;g__Thermoanaerobaculum;s__uncultured_bacterium	178	d__Bacteria;p__Chloroflexi;c__Anaerolineae;o__SBR1031;f__SBR1031;g__SBR1031;s__uncultured_sludge	26
d__Bacteria;p__Proteobacteria;c__Alphaproteobacteria;o__Micavibrionales;f__uncultured;g__uncultured;s__uncultured_bacterium	42	d__Bacteria;p__Actinobacteriota;c__Thermoleophilia;o__Solirubrobacterales;f__67-14;g__67-14;s__metagenome	174	d__Bacteria;p__Planctomycetota;c__Planctomycetes;o__Gemmatales;f__Gemmataceae;g__Fimbriiglobus;__	26
d__Bacteria;p__Spirochaetota;c__Spirochaetia;o__Spirochaetales;f__Spirochaetaceae;g__Spirochaeta;s__uncultured_bacterium	42	d__Bacteria;p__Proteobacteria;c__Alphaproteobacteria;o__Rhizobiales;f__Xanthobacteraceae;g__Rhodopseudomonas;__	172	d__Bacteria;p__Proteobacteria;c__Alphaproteobacteria;o__Rickettsiales;f__Mitochondria;g__Mitochondria;s__Fusarium_circinatum	26
d__Bacteria;p__Elusimicrobiota;c__Endomicrobia;o__Endomicrobiales;f__Endomicrobiaceae;g__Endomicrobium;s__uncultured_bacterium	41	d__Bacteria;p__Patescibacteria;c__Parcubacteria;o__Parcubacteria;f__Parcubacteria;g__Parcubacteria;s__uncultured_bacterium	170	d__Bacteria;p__Proteobacteria;c__Alphaproteobacteria;o__uncultured;f__uncultured;g__uncultured;s__uncultured_Stella	26
d__Bacteria;p__Gemmatimonadota;c__Gemmatimonadetes;o__Gemmatimonadales;f__Gemmatimonadaceae;g__uncultured;s__uncultured_bacterium	40	d__Bacteria;p__Proteobacteria;c__Gammaproteobacteria;o__Burkholderiales;f__Rhodocyclaceae;g__Denitratisoma;__	168	d__Bacteria;p__Proteobacteria;c__Gammaproteobacteria;o__Burkholderiales;f__SC-I-84;g__SC-I-84;__	26
d__Bacteria;p__Proteobacteria;c__Gammaproteobacteria;o__Ectothiorhodospirales;f__Ectothiorhodospiraceae;g__Thioalkalivibrio;__	40	d__Bacteria;p__Chloroflexi;c__Chloroflexia;o__Chloroflexales;f__Chloroflexaceae;g__Candidatus_Chloroploca;s__uncultured_bacterium	166	d__Bacteria;p__Proteobacteria;c__Gammaproteobacteria;o__Xanthomonadales;f__Rhodanobacteraceae;g__uncultured;__	26
d__Bacteria;p__Firmicutes;c__D8A-2;o__D8A-2;f__D8A-2;g__D8A-2;s__uncultured_bacterium	39	d__Bacteria;p__MBNT15;c__MBNT15;o__MBNT15;f__MBNT15;g__MBNT15;s__uncultured_prokaryote	165	d__Bacteria;p__Chloroflexi;c__Chloroflexia;o__Chloroflexales;f__Roseiflexaceae;g__uncultured;s__uncultured_Chloroflexi	25
d__Bacteria;p__Actinobacteriota;c__Actinobacteria;o__Corynebacteriales;f__Mycobacteriaceae;g__Mycobacterium;__	38	d__Bacteria;p__Deinococcota;c__Deinococci;o__Deinococcales;f__Deinococcaceae;g__Deinococcus;s__Deinococcus_piscis	164	d__Bacteria;p__Gemmatimonadota;c__Longimicrobia;o__Longimicrobiales;f__Longimicrobiaceae;g__YC-ZSS-LKJ147;s__uncultured_bacterium	25
d__Bacteria;p__Bacteroidota;c__Bacteroidia;o__Bacteroidales;f__Prolixibacteraceae;__;__	38	d__Bacteria;p__Actinobacteriota;c__Actinobacteria;o__Corynebacteriales;f__Mycobacteriaceae;g__Mycobacterium;__	157	d__Bacteria;p__Methylomirabilota;c__Methylomirabilia;o__Rokubacteriales;f__WX65;g__WX65;s__uncultured_bacterium	25
d__Bacteria;p__Chloroflexi;c__Anaerolineae;o__Anaerolineales;f__Anaerolineaceae;g__Anaerolinea;s__uncultured_bacterium	38	d__Bacteria;p__Proteobacteria;c__Gammaproteobacteria;o__Pseudomonadales;f__Pseudomonadaceae;g__Pseudomonas;__	157	d__Bacteria;p__Bacteroidota;c__Rhodothermia;o__Rhodothermales;f__Rhodothermaceae;g__uncultured;__	24
d__Bacteria;p__Actinobacteriota;c__Acidimicrobiia;o__Microtrichales;f__Microtrichaceae;g__IMCC26207;s__uncultured_bacterium	37	d__Archaea;p__Crenarchaeota;c__Nitrososphaeria;o__Nitrososphaerales;f__Nitrososphaeraceae;g__Candidatus_Nitrososphaera;__	155	d__Bacteria;p__Planctomycetota;c__Phycisphaerae;o__Phycisphaerales;f__Phycisphaeraceae;g__AKYG587;s__uncultured_planctomycete	24
d__Bacteria;p__Actinobacteriota;c__Coriobacteriia;o__OPB41;f__OPB41;g__OPB41;__	37	d__Bacteria;p__Armatimonadota;c__uncultured;o__uncultured;f__uncultured;g__uncultured;s__candidate_division	155	d__Archaea;p__Crenarchaeota;c__Nitrososphaeria;o__Nitrososphaerales;f__Nitrososphaeraceae;g__Candidatus_Nitrocosmicus;__	23
d__Bacteria;p__Chloroflexi;c__KD4-96;o__KD4-96;f__KD4-96;g__KD4-96;__	37	d__Bacteria;p__Firmicutes;c__Bacilli;o__Staphylococcales;f__Staphylococcaceae;g__Staphylococcus;__	154	d__Bacteria;p__NB1-j;c__NB1-j;o__NB1-j;f__NB1-j;g__NB1-j;s__uncultured_Desulfoglaeba	23
d__Bacteria;p__Dependentiae;c__Babeliae;o__Babeliales;__;__;__	37	d__Bacteria;p__Proteobacteria;c__Alphaproteobacteria;o__Caulobacterales;f__Parvularculaceae;g__Amphiplicatus;s__uncultured_bacterium	153	d__Bacteria;p__Myxococcota;c__Polyangia;o__Nannocystales;f__Nannocystaceae;g__Nannocystis;s__metagenome	22
d__Bacteria;p__Proteobacteria;c__Alphaproteobacteria;o__Rhodobacterales;f__Rhodobacteraceae;g__Defluviimonas;s__uncultured_bacterium	37	d__Bacteria;p__Actinobacteriota;c__Thermoleophilia;o__Solirubrobacterales;f__67-14;g__67-14;__	152	d__Bacteria;p__Bacteroidota;c__Bacteroidia;o__Cytophagales;f__Hymenobacteraceae;g__Adhaeribacter;s__uncultured_Hymenobacter	21
d__Bacteria;p__Chloroflexi;c__Anaerolineae;o__Anaerolineales;f__Anaerolineaceae;g__Pelolinea;__	36	d__Bacteria;p__Acidobacteriota;c__Thermoanaerobaculia;o__Thermoanaerobaculales;f__Thermoanaerobaculaceae;g__TPD-58;s__uncultured_bacterium	150	d__Bacteria;p__Planctomycetota;c__Phycisphaerae;o__Phycisphaerales;f__Phycisphaeraceae;g__SM1A02;s__uncultured_bacterium	21
d__Bacteria;p__Chloroflexi;c__Anaerolineae;o__Caldilineales;f__Caldilineaceae;g__uncultured;s__uncultured_bacterium	36	d__Bacteria;p__Firmicutes;c__Symbiobacteriia;o__Symbiobacteriales;f__uncultured;g__uncultured;s__uncultured_Clostridia	143	d__Bacteria;p__Proteobacteria;c__Gammaproteobacteria;o__PLTA13;f__PLTA13;g__PLTA13;s__uncultured_bacterium	21
d__Archaea;p__Nanoarchaeota;c__Nanoarchaeia;o__Woesearchaeales;f__Woesearchaeales;g__Woesearchaeales;s__uncultured_bacterium	35	d__Bacteria;p__Nitrospirota;c__Thermodesulfovibrionia;o__uncultured;f__uncultured;g__uncultured;__	143	d__Bacteria;p__Verrucomicrobiota;c__Verrucomicrobiae;o__Pedosphaerales;f__Pedosphaeraceae;g__uncultured;s__uncultured_Verrucomicrobia	20
d__Bacteria;p__Actinobacteriota;c__Acidimicrobiia;o__Microtrichales;f__uncultured;g__uncultured;s__uncultured_bacterium	35	d__Bacteria;p__Acidobacteriota;c__GBS-L1-B05;o__GBS-L1-B05;f__GBS-L1-B05;g__GBS-L1-B05;s__uncultured_bacterium	142	d__Bacteria;p__Firmicutes;c__Clostridia;o__Clostridiales;f__Oxobacteraceae;g__Oxobacter;s__uncultured_bacterium	19
d__Bacteria;p__Myxococcota;c__Polyangia;o__Polyangiales;f__Phaselicystidaceae;g__Phaselicystis;s__uncultured_bacterium	35	d__Bacteria;p__Bacteroidota;c__Bacteroidia;o__Flavobacteriales;f__Flavobacteriaceae;__;__	142	d__Bacteria;p__Gemmatimonadota;c__Longimicrobia;o__Longimicrobiales;f__Longimicrobiaceae;g__Longimicrobiaceae;s__metagenome	19
d__Bacteria;p__Armatimonadota;c__uncultured;o__uncultured;f__uncultured;g__uncultured;s__uncultured_bacterium	34	d__Bacteria;p__Proteobacteria;c__Alphaproteobacteria;o__Rhizobiales;f__Hyphomicrobiaceae;g__Hyphomicrobium;__	142	d__Bacteria;p__Planctomycetota;c__OM190;o__OM190;f__OM190;g__OM190;s__uncultured_Planctomycetales	19
d__Bacteria;p__Patescibacteria;c__Parcubacteria;o__Candidatus_Azambacteria;f__Candidatus_Azambacteria;g__Candidatus_Azambacteria;s__uncultured_bacterium	34	d__Bacteria;p__Actinobacteriota;c__MB-A2-108;o__MB-A2-108;f__MB-A2-108;g__MB-A2-108;__	140	d__Bacteria;p__Proteobacteria;c__Alphaproteobacteria;o__Rickettsiales;__;__;__	19
d__Bacteria;p__Proteobacteria;c__Alphaproteobacteria;o__Caulobacterales;f__Caulobacteraceae;g__Brevundimonas;__	34	d__Bacteria;p__NB1-j;c__NB1-j;o__NB1-j;f__NB1-j;g__NB1-j;__	139	d__Bacteria;p__Acidobacteriota;c__Acidobacteriae;o__Solibacterales;f__Solibacteraceae;g__Candidatus_Solibacter;s__uncultured_bacterium	18
d__Bacteria;p__Actinobacteriota;c__Thermoleophilia;o__Gaiellales;f__uncultured;g__uncultured;s__uncultured_Conexibacteraceae	33	d__Bacteria;p__Proteobacteria;c__Alphaproteobacteria;o__Caulobacterales;f__Caulobacteraceae;g__Phenylobacterium;__	132	d__Bacteria;p__Bacteroidota;c__Bacteroidia;o__Chitinophagales;f__37-13;g__37-13;s__metagenome	18
d__Bacteria;p__Planctomycetota;c__Planctomycetes;o__Planctomycetales;f__uncultured;g__uncultured;s__uncultured_bacterium	33	d__Bacteria;p__Chloroflexi;c__Anaerolineae;o__Ardenticatenales;f__Ardenticatenaceae;g__uncultured;s__uncultured_Chloroflexi	129	d__Bacteria;p__Desulfobacterota;c__Desulfuromonadia;o__Geobacterales;f__Geobacteraceae;g__uncultured;s__uncultured_bacterium	18
d__Bacteria;p__Chloroflexi;c__TK10;o__TK10;f__TK10;g__TK10;s__Clostridiales_bacterium	32	d__Bacteria;p__Proteobacteria;c__Alphaproteobacteria;o__uncultured;f__uncultured;g__uncultured;s__uncultured_Rhodospirillaceae	128	d__Bacteria;p__Bdellovibrionota;c__Bdellovibrionia;o__Bdellovibrionales;f__Bdellovibrionaceae;g__Bdellovibrio;s__unidentified	17
d__Bacteria;p__Desulfobacterota;c__Desulfuromonadia;o__Geobacterales;f__Geobacteraceae;g__uncultured;s__uncultured_bacterium	32	d__Bacteria;p__Actinobacteriota;c__Thermoleophilia;o__Gaiellales;f__uncultured;g__uncultured;__	126	d__Bacteria;p__NB1-j;c__NB1-j;o__NB1-j;f__NB1-j;g__NB1-j;__	17
d__Bacteria;p__Proteobacteria;c__Alphaproteobacteria;o__Rhizobiales;f__Stappiaceae;g__Pannonibacter;s__uncultured_bacterium	32	d__Bacteria;p__Gemmatimonadota;c__Gemmatimonadetes;o__Gemmatimonadales;f__Gemmatimonadaceae;g__uncultured;s__uncultured_bacterium	126	d__Bacteria;p__Planctomycetota;c__OM190;o__OM190;f__OM190;g__OM190;__	17
d__Bacteria;p__Proteobacteria;c__Alphaproteobacteria;o__Rhizobiales;f__Xanthobacteraceae;g__Pseudolabrys;s__uncultured_bacterium	32	d__Bacteria;p__Proteobacteria;c__Gammaproteobacteria;o__Pseudomonadales;f__Moraxellaceae;g__Alkanindiges;s__uncultured_bacterium	126	d__Bacteria;p__Planctomycetota;c__Planctomycetes;o__Isosphaerales;f__Isosphaeraceae;g__Singulisphaera;__	17
d__Bacteria;p__Bacteroidota;c__Bacteroidia;o__Chitinophagales;f__Chitinophagaceae;__;__	31	d__Bacteria;p__Acidobacteriota;c__Acidobacteriae;o__Bryobacterales;f__Bryobacteraceae;g__Bryobacter;__	125	d__Bacteria;p__Chloroflexi;c__Anaerolineae;o__SBR1031;f__SBR1031;g__SBR1031;s__uncultured_Caldilineaceae	16
d__Bacteria;p__Chloroflexi;c__Chloroflexia;o__Chloroflexales;f__Chloroflexaceae;__;__	31	d__Bacteria;p__Bacteroidota;c__Bacteroidia;o__Bacteroidales;f__Williamwhitmaniaceae;g__Blvii28_wastewater-sludge_group;s__uncultured_bacterium	122	d__Bacteria;p__Firmicutes;c__Clostridia;o__Peptococcales;f__Peptococcaceae;g__uncultured;s__uncultured_bacterium	16
d__Bacteria;p__Myxococcota;c__Polyangia;o__UASB-TL25;f__UASB-TL25;g__UASB-TL25;s__uncultured_bacterium	31	d__Bacteria;p__Planctomycetota;c__Planctomycetes;o__Pirellulales;f__Pirellulaceae;g__Thermogutta;s__Planctomycetales_bacterium	122	d__Bacteria;p__Myxococcota;c__Polyangia;o__mle1-27;f__mle1-27;g__mle1-27;s__metagenome	16
d__Bacteria;p__Verrucomicrobiota;c__Chlamydiae;o__Chlamydiales;f__Simkaniaceae;g__uncultured;s__unidentified	31	d__Bacteria;p__Planctomycetota;c__Planctomycetes;o__Pirellulales;f__Pirellulaceae;g__uncultured;s__uncultured_bacterium	121	d__Bacteria;p__Armatimonadota;c__Chthonomonadetes;o__Chthonomonadales;f__Chthonomonadales;g__Chthonomonadales;s__uncultured_bacterium	15
d__Bacteria;p__Proteobacteria;c__Gammaproteobacteria;o__Burkholderiales;f__Hydrogenophilaceae;g__Thiobacter;s__Thiobacter_subterraneus	30	d__Bacteria;p__Desulfobacterota;c__Desulfovibrionia;o__Desulfovibrionales;f__Desulfovibrionaceae;g__Desulfovibrio;s__Desulfovibrio_africanus	120	d__Bacteria;p__Bdellovibrionota;c__Oligoflexia;o__0319-6G20;f__0319-6G20;g__0319-6G20;s__uncultured_Roseobacter	15
d__Bacteria;p__CK-2C2-2;c__CK-2C2-2;o__CK-2C2-2;f__CK-2C2-2;g__CK-2C2-2;s__uncultured_bacterium	28	d__Bacteria;p__Proteobacteria;c__Alphaproteobacteria;o__Caulobacterales;f__Caulobacteraceae;g__Brevundimonas;__	120	d__Bacteria;p__Chloroflexi;c__Anaerolineae;o__SBR1031;f__SBR1031;g__SBR1031;s__wastewater_metagenome	15
d__Bacteria;p__Nitrospirota;c__Nitrospiria;o__Nitrospirales;f__Nitrospiraceae;g__Nitrospira;__	28	d__Bacteria;p__Chloroflexi;c__Chloroflexia;o__Chloroflexales;f__Chloroflexaceae;g__Candidatus_Chloroploca;__	119	d__Bacteria;p__Chloroflexi;c__TK10;o__TK10;f__TK10;g__TK10;s__uncultured_Chloroflexi	15
d__Bacteria;p__PAUC34f;c__PAUC34f;o__PAUC34f;f__PAUC34f;g__PAUC34f;__	28	d__Bacteria;p__Proteobacteria;c__Alphaproteobacteria;o__Rhizobiales;f__Rhizobiaceae;__;__	118	d__Bacteria;p__Chloroflexi;c__Anaerolineae;o__Anaerolineales;f__Anaerolineaceae;g__uncultured;s__uncultured_bacterium	14
d__Bacteria;p__Patescibacteria;c__ABY1;o__Candidatus_Magasanikbacteria;f__Candidatus_Magasanikbacteria;g__Candidatus_Magasanikbacteria;s__Candidatus_Uhrbacteria	28	d__Bacteria;p__Chloroflexi;c__Chloroflexia;o__Thermomicrobiales;f__JG30-KF-CM45;g__JG30-KF-CM45;s__uncultured_bacterium	117	d__Bacteria;p__Chloroflexi;c__Gitt-GS-136;o__Gitt-GS-136;f__Gitt-GS-136;g__Gitt-GS-136;__	14
d__Bacteria;p__Spirochaetota;c__Leptospirae;o__Leptospirales;f__Leptospiraceae;g__Turneriella;__	28	d__Bacteria;p__Nitrospirota;c__Thermodesulfovibrionia;o__uncultured;f__uncultured;g__uncultured;s__uncultured_bacterium	117	d__Bacteria;p__Gemmatimonadota;c__S0134_terrestrial_group;o__S0134_terrestrial_group;f__S0134_terrestrial_group;g__S0134_terrestrial_group;s__uncultured_bacterium	14
d__Bacteria;p__Actinobacteriota;c__WCHB1-81;o__WCHB1-81;f__WCHB1-81;g__WCHB1-81;__	27	d__Bacteria;p__Proteobacteria;c__Alphaproteobacteria;o__Caulobacterales;f__Caulobacteraceae;__;__	117	d__Bacteria;p__Verrucomicrobiota;c__Omnitrophia;o__Omnitrophales;f__Omnitrophaceae;g__Candidatus_Omnitrophus;__	13
d__Bacteria;p__Bacteroidota;c__Bacteroidia;o__Chitinophagales;f__Saprospiraceae;g__OLB8;s__uncultured_Bacteroidetes	27	d__Bacteria;p__Desulfobacterota;c__Desulfuromonadia;o__Bradymonadales;f__Bradymonadales;g__Bradymonadales;s__uncultured_delta	116	d__Bacteria;p__Acidobacteriota;c__Acidobacteriae;o__Bryobacterales;f__Bryobacteraceae;g__Bryobacter;s__metagenome	12
d__Bacteria;p__Patescibacteria;c__Saccharimonadia;o__Saccharimonadales;f__Saccharimonadaceae;g__Saccharimonadaceae;__	27	d__Bacteria;p__Bacteroidota;c__Bacteroidia;o__Bacteroidales;f__Dysgonomonadaceae;g__Petrimonas;__	112	d__Bacteria;p__Bacteroidota;c__Bacteroidia;o__Flavobacteriales;f__Crocinitomicaceae;g__Fluviicola;__	12
d__Bacteria;p__Bacteroidota;c__Bacteroidia;o__Bacteroidales;__;__;__	26	d__Bacteria;p__Spirochaetota;c__Spirochaetia;o__Spirochaetales;f__Spirochaetaceae;g__uncultured;s__Rectinema_cohabitans	100	d__Bacteria;p__Chloroflexi;c__Chloroflexia;o__Thermomicrobiales;f__JG30-KF-CM45;g__JG30-KF-CM45;s__uncultured_bacterium	12
d__Bacteria;p__Chloroflexi;c__Chloroflexia;o__Thermomicrobiales;f__AKYG1722;g__AKYG1722;s__uncultured_bacterium	26	d__Bacteria;p__Bacteroidota;c__Rhodothermia;o__Rhodothermales;f__Rhodothermaceae;g__uncultured;s__uncultured_Rhodothermaceae	99	d__Bacteria;p__Cyanobacteria;c__Cyanobacteriia;o__Chloroplast;f__Chloroplast;g__Chloroplast;s__Stichococcus_bacillaris	12
d__Bacteria;p__Firmicutes;c__Negativicutes;o__Veillonellales-Selenomonadales;f__Sporomusaceae;g__uncultured;s__iron-reducing_bacterium	26	d__Bacteria;p__Patescibacteria;c__Saccharimonadia;o__Saccharimonadales;f__Saccharimonadaceae;g__Saccharimonadaceae;__	99	d__Bacteria;p__Acidobacteriota;c__Acidobacteriae;o__Bryobacterales;f__Bryobacteraceae;g__Bryobacter;s__uncultured_bacterium	11
d__Bacteria;p__Bdellovibrionota;c__Bdellovibrionia;o__Bdellovibrionales;f__Bdellovibrionaceae;g__Bdellovibrio;s__Bdellovibrio_bacteriovorus	25	d__Bacteria;p__Actinobacteriota;c__Acidimicrobiia;o__Microtrichales;f__Microtrichaceae;g__IMCC26207;__	98	d__Bacteria;p__Chloroflexi;c__TK10;o__TK10;f__TK10;g__TK10;s__uncultured_bacterium	11
d__Bacteria;p__Chloroflexi;c__Anaerolineae;o__ADurb.Bin180;f__ADurb.Bin180;g__ADurb.Bin180;s__uncultured_organism	25	d__Bacteria;p__Firmicutes;c__Clostridia;o__Peptostreptococcales-Tissierellales;f__Peptostreptococcaceae;g__Acetoanaerobium;s__uncultured_bacterium	98	d__Bacteria;p__Dadabacteria;c__Dadabacteriia;o__Dadabacteriales;f__Dadabacteriales;g__Dadabacteriales;s__uncultured_candidate	11
d__Bacteria;p__Patescibacteria;c__Dojkabacteria;o__Dojkabacteria;f__Dojkabacteria;g__Dojkabacteria;s__uncultured_bacterium	25	d__Bacteria;p__Actinobacteriota;c__Actinobacteria;o__Micrococcales;f__Microbacteriaceae;g__Pseudoclavibacter;s__uncultured_bacterium	97	d__Bacteria;p__Bacteroidota;c__Bacteroidia;o__Cytophagales;f__Hymenobacteraceae;g__Hymenobacter;s__metagenome	10
d__Bacteria;p__Proteobacteria;c__Alphaproteobacteria;o__Dongiales;f__Dongiaceae;g__Dongia;s__uncultured_bacterium	25	d__Bacteria;p__Bacteroidota;c__Bacteroidia;o__Flavobacteriales;f__Cryomorphaceae;g__uncultured;__	95	d__Bacteria;p__Bdellovibrionota;c__Oligoflexia;o__Oligoflexales;f__uncultured;g__uncultured;s__uncultured_bacterium	10
d__Bacteria;p__Proteobacteria;c__Gammaproteobacteria;o__Diplorickettsiales;f__Diplorickettsiaceae;g__Aquicella;s__uncultured_Aquicella	25	d__Bacteria;p__Chloroflexi;c__Anaerolineae;o__Ardenticatenales;f__Ardenticatenaceae;g__uncultured;s__uncultured_Caldilinea	93	d__Bacteria;p__Dependentiae;c__Babeliae;o__Babeliales;f__Babeliaceae;g__Babeliaceae;s__uncultured_bacterium	10
d__Bacteria;p__Actinobacteriota;c__Thermoleophilia;o__Gaiellales;f__uncultured;g__uncultured;s__uncultured_prokaryote	24	d__Bacteria;p__Proteobacteria;c__Gammaproteobacteria;o__Aeromonadales;f__Aeromonadaceae;g__Aeromonas;__	93	d__Bacteria;p__Dependentiae;c__Babeliae;o__Babeliales;f__Vermiphilaceae;g__Vermiphilaceae;s__uncultured_bacterium	10
d__Bacteria;p__Bacteroidota;c__Bacteroidia;o__Cytophagales;f__Microscillaceae;g__Chryseolinea;s__uncultured_bacterium	24	d__Bacteria;p__Proteobacteria;c__Zetaproteobacteria;o__Mariprofundales;f__Mariprofundaceae;g__Mariprofundus;s__uncultured_bacterium	93	d__Bacteria;p__Planctomycetota;c__Phycisphaerae;o__CCM11a;f__CCM11a;g__CCM11a;s__bacterium_enrichment	10
d__Bacteria;p__Chloroflexi;c__Anaerolineae;__;__;__;__	24	d__Bacteria;p__Acidobacteriota;c__Blastocatellia;o__DS-100;f__DS-100;g__DS-100;s__uncultured_bacterium	92	d__Bacteria;p__Planctomycetota;c__Phycisphaerae;o__Phycisphaerales;f__Phycisphaeraceae;g__SM1A02;__	10
d__Bacteria;p__Patescibacteria;c__Gracilibacteria;o__Candidatus_Peregrinibacteria;f__Candidatus_Peregrinibacteria;g__Candidatus_Peregrinibacteria;s__uncultured_bacterium	24	d__Bacteria;p__Proteobacteria;c__Alphaproteobacteria;o__Rickettsiales;f__SM2D12;g__SM2D12;s__uncultured_bacterium	92	d__Bacteria;p__Planctomycetota;c__Phycisphaerae;o__Phycisphaerales;f__Phycisphaeraceae;g__SM1A02;s__uncultured_Planctomycetales	10
d__Bacteria;p__Patescibacteria;c__Microgenomatia;__;__;__;__	24	d__Bacteria;p__Proteobacteria;c__Alphaproteobacteria;o__Defluviicoccales;f__uncultured;g__uncultured;__	88	d__Bacteria;p__Verrucomicrobiota;c__Verrucomicrobiae;o__Verrucomicrobiales;f__Verrucomicrobiaceae;g__Roseimicrobium;__	10
d__Bacteria;p__Proteobacteria;c__Alphaproteobacteria;o__Rhizobiales;f__Xanthobacteraceae;g__Bradyrhizobium;__	24	d__Bacteria;p__Actinobacteriota;c__Actinobacteria;o__Pseudonocardiales;f__Pseudonocardiaceae;g__Pseudonocardia;__	87	d__Bacteria;p__Bacteroidota;c__Bacteroidia;o__Cytophagales;f__Spirosomaceae;g__Persicitalea;s__uncultured_bacterium	9
d__Bacteria;p__Proteobacteria;c__Gammaproteobacteria;o__Oceanospirillales;f__Hahellaceae;g__Hahella;s__uncultured_bacterium	24	d__Bacteria;p__Desulfobacterota;c__Desulfuromonadia;o__Bradymonadales;f__Bradymonadales;g__Bradymonadales;s__uncultured_bacterium	87	d__Bacteria;p__Bacteroidota;c__Bacteroidia;o__Cytophagales;f__Spirosomaceae;g__Rudanella;s__uncultured_bacterium	9
d__Bacteria;p__Spirochaetota;c__Leptospirae;o__Leptospirales;f__Leptospiraceae;g__RBG-16-49-21;s__uncultured_bacterium	24	d__Bacteria;p__Cyanobacteria;c__Cyanobacteriia;o__Cyanobacteriales;f__Nostocaceae;g__Synechococcus_PCC-7902;s__Synechococcus_sp.	86	d__Bacteria;p__Bacteroidota;c__SJA-28;o__SJA-28;f__SJA-28;g__SJA-28;__	9
d__Bacteria;p__Bacteroidota;c__Bacteroidia;o__Chitinophagales;f__Saprospiraceae;g__uncultured;s__uncultured_organism	23	d__Bacteria;p__Actinobacteriota;c__Actinobacteria;o__Micrococcales;f__Dermacoccaceae;g__Kytococcus;s__Kytococcus_sp.	85	d__Bacteria;p__Myxococcota;c__bacteriap25;o__bacteriap25;f__bacteriap25;g__bacteriap25;s__metagenome	9
d__Bacteria;p__Bacteroidota;c__Bacteroidia;o__Bacteroidales;f__Dysgonomonadaceae;g__Proteiniphilum;__	22	d__Bacteria;p__Patescibacteria;c__Parcubacteria;o__Candidatus_Jorgensenbacteria;f__Candidatus_Jorgensenbacteria;g__Candidatus_Jorgensenbacteria;s__Candidatus_Adlerbacteria	85	d__Bacteria;p__Verrucomicrobiota;c__Verrucomicrobiae;o__Chthoniobacterales;f__Xiphinematobacteraceae;g__Candidatus_Xiphinematobacter;s__uncultured_bacterium	9
d__Bacteria;p__Chloroflexi;c__Anaerolineae;o__Anaerolineales;f__Anaerolineaceae;g__uncultured;s__uncultured_Anaerolineaceae	22	d__Bacteria;p__Proteobacteria;c__Gammaproteobacteria;o__Pseudomonadales;f__Moraxellaceae;g__[Agitococcus]_lubricus_group;s__uncultured_bacterium	83	d__Bacteria;p__Bacteroidota;c__Bacteroidia;o__Bacteroidales;f__SB-5;g__SB-5;s__uncultured_bacterium	8
d__Archaea;p__Crenarchaeota;c__Nitrososphaeria;o__Nitrosopumilales;f__Nitrosopumilaceae;g__Nitrosopumilaceae;__	21	d__Bacteria;p__Chloroflexi;c__Anaerolineae;o__SBR1031;f__A4b;g__A4b;s__uncultured_Chloroflexi	82	d__Bacteria;p__Gemmatimonadota;c__S0134_terrestrial_group;o__S0134_terrestrial_group;f__S0134_terrestrial_group;g__S0134_terrestrial_group;s__uncultured_Gemmatimonadetes	8
d__Bacteria;p__Patescibacteria;c__Parcubacteria;o__Candidatus_Jorgensenbacteria;f__Candidatus_Jorgensenbacteria;g__Candidatus_Jorgensenbacteria;s__Candidatus_Adlerbacteria	21	d__Bacteria;p__Verrucomicrobiota;c__Chlamydiae;o__Chlamydiales;f__Parachlamydiaceae;g__Neochlamydia;__	82	d__Bacteria;p__Latescibacterota;c__Latescibacterota;o__Latescibacterota;f__Latescibacterota;g__Latescibacterota;s__metagenome	8
d__Bacteria;p__Patescibacteria;c__Parcubacteria;o__Candidatus_Moranbacteria;f__Candidatus_Moranbacteria;g__Candidatus_Moranbacteria;s__uncultured_soil	21	d__Bacteria;p__Bdellovibrionota;c__Bdellovibrionia;o__Bdellovibrionales;f__Bdellovibrionaceae;g__Bdellovibrio;s__Bdellovibrio_sp.	80	d__Archaea;p__Nanoarchaeota;c__Nanoarchaeia;o__Woesearchaeales;f__SCGC_AAA011-D5;g__SCGC_AAA011-D5;__	7
d__Bacteria;p__Planctomycetota;c__Planctomycetes;o__Pirellulales;f__Pirellulaceae;g__Pirellula;s__uncultured_bacterium	21	d__Bacteria;p__Actinobacteriota;c__Actinobacteria;o__Corynebacteriales;f__Corynebacteriaceae;g__Corynebacterium;__	78	d__Bacteria;p__Acidobacteriota;c__Subgroup_18;o__Subgroup_18;f__Subgroup_18;g__Subgroup_18;__	7
d__Bacteria;p__Proteobacteria;c__Alphaproteobacteria;o__Rhodospirillales;f__Rhodospirillaceae;g__uncultured;s__uncultured_bacterium	21	d__Bacteria;p__Methylomirabilota;c__Methylomirabilia;o__Rokubacteriales;f__Rokubacteriales;g__Rokubacteriales;s__uncultured_bacterium	76	d__Bacteria;p__Firmicutes;__;__;__;__;__	7
d__Bacteria;p__Verrucomicrobiota;c__Verrucomicrobiae;o__Pedosphaerales;f__Pedosphaeraceae;g__Pedosphaeraceae;s__uncultured_Verrucomicrobia	21	d__Bacteria;p__Proteobacteria;c__Alphaproteobacteria;o__Caulobacterales;f__Hyphomonadaceae;g__SWB02;__	75	d__Bacteria;p__Patescibacteria;c__ABY1;o__Candidatus_Uhrbacteria;f__Candidatus_Uhrbacteria;g__Candidatus_Uhrbacteria;__	7
d__Bacteria;p__Chloroflexi;c__Dehalococcoidia;o__S085;f__S085;g__S085;s__uncultured_bacterium	21	d__Bacteria;p__Proteobacteria;c__Alphaproteobacteria;o__Rhizobiales;f__Devosiaceae;g__Devosia;__	75	d__Bacteria;p__Patescibacteria;c__Parcubacteria;o__Candidatus_Yanofskybacteria;f__Candidatus_Yanofskybacteria;g__Candidatus_Yanofskybacteria;s__uncultured_deep-sea	7
d__Bacteria;p__Firmicutes;c__Clostridia;o__Clostridia;f__Gracilibacteraceae;g__Lutispora;s__unidentified_eubacterium	21	d__Bacteria;p__Acidobacteriota;c__Acidobacteriae;o__Acidobacteriae;f__Acidobacteriae;g__Paludibaculum;__	74	d__Bacteria;p__Planctomycetota;c__Phycisphaerae;o__Tepidisphaerales;f__WD2101_soil_group;g__WD2101_soil_group;s__uncultured_bacterium	7
d__Bacteria;p__Firmicutes;c__Clostridia;o__Clostridia_vadinBB60_group;f__Clostridia_vadinBB60_group;g__Clostridia_vadinBB60_group;__	20	d__Bacteria;p__Bacteroidota;c__Kryptonia;o__Kryptoniales;f__BSV26;g__BSV26;__	74	d__Bacteria;p__Verrucomicrobiota;c__Chlamydiae;o__Chlamydiales;f__Chlamydiaceae;g__uncultured;s__uncultured_organism	7
d__Bacteria;p__Firmicutes;c__Symbiobacteriia;o__Symbiobacteriales;f__uncultured;g__uncultured;s__uncultured_Clostridia	20	d__Bacteria;p__Desulfobacterota;c__Desulfobacteria;o__Desulfobacterales;f__Desulfobacterales;g__Desulfatiferula;__	74	d__Bacteria;p__Bacteroidota;c__Bacteroidia;o__Chitinophagales;f__Saprospiraceae;g__uncultured;s__wastewater_metagenome	6
d__Bacteria;p__Myxococcota;c__Polyangia;o__Haliangiales;f__Haliangiaceae;g__Haliangium;__	20	d__Bacteria;p__Proteobacteria;c__Alphaproteobacteria;__;__;__;__	74	d__Bacteria;p__Bacteroidota;c__Kryptonia;o__Kryptoniales;f__BSV26;g__BSV26;__	6
d__Bacteria;p__Proteobacteria;c__Alphaproteobacteria;o__Micavibrionales;f__uncultured;g__uncultured;__	20	d__Bacteria;p__Deinococcota;c__Deinococci;o__Deinococcales;f__Trueperaceae;g__Truepera;s__uncultured_bacterium	72	d__Bacteria;p__Chloroflexi;c__Dehalococcoidia;o__SAR202_clade;f__SAR202_clade;g__SAR202_clade;s__uncultured_bacterium	6
d__Bacteria;p__Proteobacteria;c__Alphaproteobacteria;o__Rhodospirillales;f__Magnetospiraceae;g__Magnetospira;__	20	d__Bacteria;p__Desulfobacterota;c__Desulfarculia;o__Desulfarculales;f__Desulfarculaceae;g__Desulfarculus;s__Desulfarculus_baarsii	71	d__Bacteria;p__Proteobacteria;c__Alphaproteobacteria;o__Micavibrionales;f__uncultured;g__uncultured;__	6
d__Bacteria;p__Actinobacteriota;c__Actinobacteria;o__Micrococcales;f__Brevibacteriaceae;g__Brevibacterium;s__uncultured_bacterium	20	d__Bacteria;p__Proteobacteria;c__Alphaproteobacteria;o__Micavibrionales;f__uncultured;g__uncultured;__	71	d__Bacteria;p__Dependentiae;c__Babeliae;o__Babeliales;f__Vermiphilaceae;g__Vermiphilaceae;s__uncultured_proteobacterium	5
d__Bacteria;p__Cyanobacteria;c__Sericytochromatia;o__Sericytochromatia;f__Sericytochromatia;g__Sericytochromatia;s__metagenome	20	d__Bacteria;p__Chloroflexi;c__Anaerolineae;o__Caldilineales;f__Caldilineaceae;g__uncultured;s__uncultured_bacterium	70	d__Bacteria;p__Patescibacteria;c__Microgenomatia;o__Candidatus_Pacebacteria;f__Candidatus_Pacebacteria;g__Candidatus_Pacebacteria;s__uncultured_planctomycete	5
d__Bacteria;p__Myxococcota;c__Polyangia;o__Polyangiales;f__Sandaracinaceae;g__Sandaracinus;__	20	d__Bacteria;p__Bacteroidota;c__Bacteroidia;o__Bacteroidales;f__Prolixibacteraceae;__;__	69	d__Bacteria;p__Chloroflexi;c__Anaerolineae;o__Ardenticatenales;f__Ardenticatenaceae;g__uncultured;s__uncultured_Chloroflexus	4
d__Bacteria;p__Patescibacteria;c__Saccharimonadia;o__Saccharimonadales;f__WWH38;g__WWH38;s__uncultured_bacterium	20	d__Bacteria;p__Myxococcota;c__Polyangia;o__Polyangiales;f__Sandaracinaceae;g__uncultured;s__uncultured_bacterium	69	d__Bacteria;p__Planctomycetota;c__Phycisphaerae;o__CCM11a;f__CCM11a;g__CCM11a;s__uncultured_bacterium	4
d__Bacteria;p__Proteobacteria;c__Gammaproteobacteria;o__Burkholderiales;f__Sutterellaceae;g__uncultured;__	20	d__Bacteria;p__Chloroflexi;c__Chloroflexia;o__Thermomicrobiales;f__AKYG1722;g__AKYG1722;s__uncultured_Chloroflexi	68	d__Archaea;p__Nanoarchaeota;c__Nanoarchaeia;o__Woesearchaeales;f__Woesearchaeales;g__Woesearchaeales;__	3
d__Bacteria;p__Verrucomicrobiota;c__Omnitrophia;o__Omnitrophales;f__Omnitrophaceae;g__Candidatus_Omnitrophus;__	20	d__Bacteria;p__Proteobacteria;c__Alphaproteobacteria;o__Caulobacterales;f__Hyphomonadaceae;g__Hyphomonas;__	68	d__Bacteria;p__Patescibacteria;c__Microgenomatia;o__Candidatus_Amesbacteria;f__Candidatus_Amesbacteria;g__Candidatus_Amesbacteria;s__uncultured_bacterium	3
d__Bacteria;p__Verrucomicrobiota;c__Verrucomicrobiae;o__Opitutales;f__Puniceicoccaceae;g__Verruc-01;__	20	d__Bacteria;p__Spirochaetota;c__Leptospirae;o__Leptospirales;f__Leptospiraceae;g__Turneriella;__	68	d__Bacteria;p__Planctomycetota;c__Planctomycetes;o__Pirellulales;f__Pirellulaceae;g__Pirellula;s__Pirellula_sp.	14
d__Bacteria;p__Acidobacteriota;c__Vicinamibacteria;o__Vicinamibacterales;f__uncultured;g__uncultured;s__metagenome	19	d__Bacteria;p__Proteobacteria;c__Alphaproteobacteria;o__Rhizobiales;f__Xanthobacteraceae;g__Pseudolabrys;__	67	d__Bacteria;p__Proteobacteria;c__Alphaproteobacteria;o__Rhizobiales;f__Beijerinckiaceae;g__Bosea;__	14
d__Bacteria;p__Bacteroidota;c__Bacteroidia;o__Sphingobacteriales;f__Sphingobacteriaceae;g__Solitalea;s__uncultured_Solitalea	19	d__Bacteria;p__Verrucomicrobiota;c__Omnitrophia;o__Omnitrophales;f__Omnitrophaceae;g__Candidatus_Omnitrophus;s__uncultured_bacterium	67	d__Bacteria;p__Actinobacteriota;c__Acidimicrobiia;o__Microtrichales;f__Iamiaceae;g__Iamia;__	13
d__Bacteria;p__Firmicutes;c__Clostridia;o__Peptostreptococcales-Tissierellales;f__Peptostreptococcales-Tissierellales;g__Finegoldia;s__uncultured_bacterium	19	d__Bacteria;p__Chloroflexi;c__Anaerolineae;o__SBR1031;f__A4b;g__A4b;s__uncultured_soil	66	d__Bacteria;p__Actinobacteriota;c__Coriobacteriia;o__OPB41;f__OPB41;g__OPB41;__	13
d__Bacteria;p__GN01;c__GN01;o__GN01;f__GN01;g__GN01;s__uncultured_bacterium	19	d__Bacteria;p__Proteobacteria;c__Alphaproteobacteria;o__Sphingomonadales;f__Sphingomonadaceae;g__Blastomonas;__	65	d__Bacteria;p__Actinobacteriota;c__RBG-16-55-12;o__RBG-16-55-12;f__RBG-16-55-12;g__RBG-16-55-12;s__uncultured_bacterium	13
d__Bacteria;p__Patescibacteria;c__Parcubacteria;o__Candidatus_Moranbacteria;f__Candidatus_Moranbacteria;g__Candidatus_Moranbacteria;s__uncultured_soil	19	d__Bacteria;p__Bacteroidota;c__Bacteroidia;o__Chitinophagales;f__Chitinophagaceae;__;__	64	d__Bacteria;p__Chloroflexi;c__Anaerolineae;o__Anaerolineales;f__Anaerolineaceae;g__Ornatilinea;s__uncultured_bacterium	13
d__Bacteria;p__Proteobacteria;c__Gammaproteobacteria;o__Salinisphaerales;f__Solimonadaceae;__;__	19	d__Bacteria;p__Proteobacteria;c__Alphaproteobacteria;o__Defluviicoccales;f__Defluviicoccaceae;g__Defluviicoccus;s__uncultured_bacterium	64	d__Bacteria;p__Myxococcota;c__Polyangia;o__Nannocystales;f__Nannocystaceae;g__Nannocystis;__	13
d__Bacteria;p__WS1;c__WS1;o__WS1;f__WS1;g__WS1;s__uncultured_bacterium	19	d__Bacteria;p__Cyanobacteria;c__Cyanobacteriia;o__Cyanobacteriales;f__Chroococcidiopsaceae;g__Chroococcidiopsis_PCC_7203;s__uncultured_Chroococcidiopsis	63	d__Bacteria;p__Patescibacteria;c__ABY1;o__Candidatus_Magasanikbacteria;f__Candidatus_Magasanikbacteria;g__Candidatus_Magasanikbacteria;s__Candidatus_Uhrbacteria	13
d__Bacteria;p__Bacteroidota;c__Rhodothermia;o__Rhodothermales;f__Rhodothermaceae;g__Rubrivirga;s__uncultured_bacterium	18	d__Bacteria;p__Myxococcota;c__Polyangia;o__Polyangiales;f__Sandaracinaceae;g__Sandaracinus;s__uncultured_bacterium	63	d__Bacteria;p__Proteobacteria;c__Alphaproteobacteria;o__Micavibrionales;f__Micavibrionaceae;g__uncultured;s__uncultured_organism	13
d__Bacteria;p__Chloroflexi;c__Anaerolineae;o__SBR1031;f__SBR1031;g__SBR1031;s__uncultured_bacterium	18	d__Bacteria;p__Proteobacteria;c__Alphaproteobacteria;o__Rhizobiales;f__Stappiaceae;g__Pannonibacter;s__uncultured_bacterium	63	d__Bacteria;p__Proteobacteria;c__Alphaproteobacteria;o__Reyranellales;f__Reyranellaceae;g__uncultured;__	13
d__Bacteria;p__Chloroflexi;c__Dehalococcoidia;o__SAR202_clade;f__SAR202_clade;g__SAR202_clade;s__uncultured_bacterium	18	d__Bacteria;p__Proteobacteria;c__Alphaproteobacteria;o__Rhodobacterales;f__Rhodobacteraceae;g__Rubrimonas;s__uncultured_bacterium	61	d__Bacteria;p__Proteobacteria;c__Alphaproteobacteria;o__Rickettsiales;f__Mitochondria;g__Mitochondria;__	13
d__Bacteria;p__Chloroflexi;c__OLB14;o__OLB14;f__OLB14;g__OLB14;s__uncultured_bacterium	18	d__Bacteria;p__Spirochaetota;c__Spirochaetia;o__Spirochaetales;f__Spirochaetaceae;g__uncultured;s__uncultured_bacterium	60	d__Bacteria;p__Planctomycetota;c__Phycisphaerae;o__Phycisphaerales;f__Phycisphaeraceae;g__SM1A02;s__uncultured_planctomycete	12
d__Bacteria;p__Dadabacteria;c__Dadabacteriia;o__Dadabacteriales;f__Dadabacteriales;g__Dadabacteriales;s__uncultured_Nitrospirae	18	d__Bacteria;p__Bacteroidota;c__Ignavibacteria;o__Ignavibacteriales;f__SR-FBR-L83;g__SR-FBR-L83;s__uncultured_bacterium	58	d__Bacteria;p__Actinobacteriota;c__Acidimicrobiia;o__Microtrichales;f__Microtrichaceae;g__IMCC26207;s__uncultured_bacterium	11
d__Bacteria;p__Myxococcota;c__Polyangia;o__Haliangiales;f__Haliangiaceae;g__Haliangium;__	18	d__Bacteria;p__Chloroflexi;c__Chloroflexia;o__Thermomicrobiales;f__JG30-KF-CM45;g__JG30-KF-CM45;s__uncultured_soil	55	d__Bacteria;p__Nitrospinota;c__P9X2b3D02;o__P9X2b3D02;f__P9X2b3D02;g__P9X2b3D02;s__Candidatus_Tectomicrobia	11
d__Bacteria;p__Patescibacteria;c__uncultured;o__uncultured;f__uncultured;g__uncultured;s__uncultured_bacterium	18	d__Bacteria;p__Bacteroidota;c__Bacteroidia;o__Sphingobacteriales;f__env.OPS_17;g__env.OPS_17;__	54	d__Bacteria;p__Patescibacteria;c__Gracilibacteria;o__Candidatus_Peregrinibacteria;f__Candidatus_Peregrinibacteria;g__Candidatus_Peregrinibacteria;s__uncultured_bacterium	11
d__Bacteria;p__Proteobacteria;c__Gammaproteobacteria;o__Xanthomonadales;f__Rhodanobacteraceae;g__Ahniella;s__uncultured_actinobacterium	18	d__Bacteria;p__Actinobacteriota;c__Actinobacteria;o__Micrococcales;f__Dermatophilaceae;__;__	53	d__Bacteria;p__Sumerlaeota;c__Sumerlaeia;o__uncultured;f__uncultured;g__uncultured;s__uncultured_bacterium	11
d__Bacteria;p__Firmicutes;c__Bacilli;o__Lactobacillales;f__Streptococcaceae;g__Streptococcus;__	17	d__Bacteria;p__Desulfobacterota;c__Desulfuromonadia;o__Bradymonadales;f__Bradymonadales;g__Bradymonadales;s__Deltaproteobacteria_bacterium	52	d__Archaea;p__Nanoarchaeota;c__Nanoarchaeia;o__Woesearchaeales;f__Woesearchaeales;g__Woesearchaeales;s__uncultured_bacterium	10
d__Bacteria;p__Firmicutes;c__Clostridia;o__Peptostreptococcales-Tissierellales;f__Peptostreptococcales-Tissierellales;g__Finegoldia;s__uncultured_bacterium	17	d__Archaea;p__Aenigmarchaeota;c__Aenigmarchaeia;o__Aenigmarchaeales;f__Aenigmarchaeales;g__Aenigmarchaeales;s__uncultured_archaeon	51	d__Bacteria;p__Bacteroidota;c__Bacteroidia;o__Sphingobacteriales;f__NS11-12_marine_group;g__NS11-12_marine_group;s__uncultured_Bacteroidetes	10
d__Bacteria;p__Bacteroidota;c__SJA-28;o__SJA-28;f__SJA-28;g__SJA-28;s__uncultured_bacterium	17	d__Bacteria;p__Bacteroidota;c__Bacteroidia;o__Chitinophagales;f__Chitinophagaceae;g__Terrimonas;s__uncultured_bacterium	51	d__Bacteria;p__Gemmatimonadota;c__Longimicrobia;o__Longimicrobiales;f__Longimicrobiaceae;g__Longimicrobiaceae;s__uncultured_bacterium	10
d__Bacteria;p__Myxococcota;c__Polyangia;o__Polyangiales;f__Sandaracinaceae;__;__	17	d__Bacteria;p__Chloroflexi;c__Anaerolineae;o__SBR1031;f__A4b;g__A4b;__	51	d__Bacteria;p__LCP-89;c__LCP-89;o__LCP-89;f__LCP-89;g__LCP-89;s__Calditrichaeota_bacterium	10
d__Bacteria;p__Planctomycetota;c__vadinHA49;o__vadinHA49;f__vadinHA49;g__vadinHA49;s__uncultured_Planctomycetales	17	d__Bacteria;p__Deferribacterota;c__Deferribacteres;o__Deferribacterales;f__Deferribacteraceae;g__uncultured;s__uncultured_bacterium	51	d__Bacteria;p__Patescibacteria;c__Parcubacteria;o__Candidatus_Wolfebacteria;f__Candidatus_Wolfebacteria;g__Candidatus_Wolfebacteria;s__uncultured_bacterium	10
d__Bacteria;p__Proteobacteria;c__Alphaproteobacteria;o__Dongiales;f__Dongiaceae;g__Dongia;s__uncultured_bacterium	17	d__Bacteria;p__Desulfobacterota;c__Desulfuromonadia;o__Geobacterales;f__Geobacteraceae;g__uncultured;s__uncultured_bacterium	51	d__Bacteria;p__Bdellovibrionota;c__Bdellovibrionia;o__Bdellovibrionales;f__Bdellovibrionaceae;g__Bdellovibrio;s__uncultured_marine	9
d__Bacteria;p__Proteobacteria;c__Alphaproteobacteria;o__Paracaedibacterales;f__Paracaedibacteraceae;g__Candidatus_Paracaedibacter;s__uncultured_Alphaproteobacteria	17	d__Bacteria;p__Cyanobacteria;c__Cyanobacteriia;o__Oxyphotobacteria_Incertae_Sedis;f__Unknown_Family;g__Geitlerinema_PCC-8501;__	50	d__Bacteria;p__Nitrospinota;c__Nitrospinia;o__Nitrospinales;f__Nitrospinaceae;g__Nitrospina;s__uncultured_proteobacterium	9
d__Bacteria;p__Spirochaetota;c__Leptospirae;o__Leptospirales;f__Leptospiraceae;g__uncultured;s__uncultured_bacterium	17	d__Bacteria;p__Proteobacteria;c__Alphaproteobacteria;o__Caulobacterales;f__Hyphomonadaceae;g__SWB02;s__uncultured_bacterium	50	d__Bacteria;p__Patescibacteria;c__Parcubacteria;o__Candidatus_Azambacteria;f__Candidatus_Azambacteria;g__Candidatus_Azambacteria;s__uncultured_bacterium	9
d__Bacteria;p__Actinobacteriota;c__Acidimicrobiia;o__Microtrichales;f__Ilumatobacteraceae;g__CL500-29_marine_group;__	16	d__Bacteria;p__Actinobacteriota;c__Acidimicrobiia;o__Microtrichales;f__Iamiaceae;g__Iamia;s__uncultured_bacterium	49	d__Bacteria;p__Chloroflexi;c__SHA-26;o__SHA-26;f__SHA-26;g__SHA-26;s__uncultured_bacterium	8
d__Bacteria;p__Proteobacteria;c__Alphaproteobacteria;o__Ferrovibrionales;f__Ferrovibrionaceae;g__Ferrovibrio;__	16	d__Bacteria;p__Actinobacteriota;c__Actinobacteria;o__Micrococcales;f__Dermacoccaceae;g__Dermacoccus;__	49	d__Bacteria;p__Cyanobacteria;c__Sericytochromatia;o__Sericytochromatia;f__Sericytochromatia;g__Sericytochromatia;s__uncultured_bacterium	8
d__Bacteria;p__Proteobacteria;c__Alphaproteobacteria;o__Rhodospirillales;f__uncultured;g__uncultured;__	16	d__Bacteria;p__Patescibacteria;c__Gracilibacteria;o__Gracilibacteria;f__Gracilibacteria;g__Gracilibacteria;s__uncultured_bacterium	47	d__Bacteria;p__Actinobacteriota;c__WCHB1-81;o__WCHB1-81;f__WCHB1-81;g__WCHB1-81;__	7
d__Bacteria;p__Proteobacteria;c__Alphaproteobacteria;o__uncultured;f__uncultured;g__uncultured;__	16	d__Bacteria;p__Proteobacteria;c__Alphaproteobacteria;o__Rhizobiales;f__D05-2;g__D05-2;s__uncultured_bacterium	47	d__Bacteria;p__Myxococcota;c__Polyangia;o__mle1-27;f__mle1-27;g__mle1-27;s__uncultured_bacterium	7
d__Bacteria;p__Proteobacteria;c__Gammaproteobacteria;o__Diplorickettsiales;f__Diplorickettsiaceae;g__Aquicella;s__uncultured_bacterium	16	d__Bacteria;p__Proteobacteria;c__Gammaproteobacteria;o__Diplorickettsiales;f__Diplorickettsiaceae;g__Aquicella;s__uncultured_Aquicella	47	d__Bacteria;p__Patescibacteria;c__ABY1;o__Candidatus_Magasanikbacteria;f__Candidatus_Magasanikbacteria;g__Candidatus_Magasanikbacteria;s__uncultured_bacterium	7
d__Bacteria;p__Acidobacteriota;c__Blastocatellia;o__Blastocatellales;f__Blastocatellaceae;g__uncultured;s__metagenome	16	d__Bacteria;p__Proteobacteria;c__Gammaproteobacteria;o__Xanthomonadales;f__uncultured;g__uncultured;__	47	d__Bacteria;p__Patescibacteria;c__Parcubacteria;o__Parcubacteria;f__Parcubacteria;g__Parcubacteria;__	7
d__Bacteria;p__Actinobacteriota;c__RBG-16-55-12;o__RBG-16-55-12;f__RBG-16-55-12;g__RBG-16-55-12;s__uncultured_actinomycete	16	d__Bacteria;p__Actinobacteriota;c__WCHB1-81;o__WCHB1-81;f__WCHB1-81;g__WCHB1-81;s__Omnitrophica_WOR_2	46	d__Bacteria;p__Planctomycetota;c__Phycisphaerae;o__Phycisphaerales;f__Phycisphaeraceae;g__SM1A02;s__metagenome	7
d__Bacteria;p__Bdellovibrionota;c__Bdellovibrionia;o__Bacteriovoracales;f__Bacteriovoracaceae;g__Peredibacter;s__uncultured_bacterium	16	d__Bacteria;p__Planctomycetota;c__Phycisphaerae;o__S-70;f__S-70;g__S-70;s__uncultured_bacterium	46	d__Bacteria;p__Planctomycetota;c__Phycisphaerae;o__Phycisphaerales;f__Phycisphaeraceae;g__SM1A02;s__uncultured_Planctomycetales	7
d__Bacteria;p__Cyanobacteria;c__Sericytochromatia;o__Sericytochromatia;f__Sericytochromatia;g__Sericytochromatia;s__Hyaloperonospora_arabidopsidis	16	d__Bacteria;p__Planctomycetota;c__Planctomycetes;o__Planctomycetales;f__Rubinisphaeraceae;g__SH-PL14;__	46	d__Bacteria;p__Planctomycetota;c__Phycisphaerae;o__Phycisphaerales;f__Phycisphaeraceae;g__SM1A02;s__uncultured_bacterium	7
d__Bacteria;p__Dadabacteria;c__Dadabacteriia;o__Dadabacteriales;f__Dadabacteriales;g__Dadabacteriales;s__uncultured_soil	16	d__Bacteria;p__Chloroflexi;c__SHA-26;o__SHA-26;f__SHA-26;g__SHA-26;__	45	d__Bacteria;p__Planctomycetota;c__Planctomycetes;o__Gemmatales;f__Gemmataceae;g__uncultured;s__uncultured_bacterium	7
d__Bacteria;p__Myxococcota;c__Polyangia;o__Nannocystales;f__Nannocystaceae;g__uncultured;s__uncultured_delta	16	d__Bacteria;p__DTB120;c__DTB120;o__DTB120;f__DTB120;g__DTB120;__	45	d__Bacteria;p__Spirochaetota;c__Spirochaetia;o__Spirochaetales;f__Spirochaetaceae;g__Treponema;s__Treponema_stenostreptum	7
d__Bacteria;p__Patescibacteria;c__Gracilibacteria;o__Candidatus_Peregrinibacteria;f__Candidatus_Peregrinibacteria;g__Candidatus_Peregrinibacteria;s__metagenome	16	d__Bacteria;p__Proteobacteria;c__Gammaproteobacteria;o__Oceanospirillales;f__Hahellaceae;g__Hahella;s__uncultured_bacterium	45	d__Bacteria;p__Planctomycetota;c__Phycisphaerae;o__Phycisphaerales;f__Phycisphaeraceae;g__SM1A02;__	6
d__Bacteria;p__Patescibacteria;c__Parcubacteria;o__Candidatus_Kaiserbacteria;f__Candidatus_Kaiserbacteria;g__Candidatus_Kaiserbacteria;__	16	d__Bacteria;p__Spirochaetota;c__Leptospirae;o__Leptospirales;f__Leptospiraceae;g__RBG-16-49-21;s__uncultured_bacterium	45	d__Bacteria;p__Planctomycetota;c__Planctomycetes;o__Gemmatales;f__Gemmataceae;g__Fimbriiglobus;s__uncultured_bacterium	6
d__Bacteria;p__Proteobacteria;c__Alphaproteobacteria;o__Rhizobiales;f__Beijerinckiaceae;__;__	16	d__Bacteria;p__Bacteroidota;c__Kapabacteria;o__Kapabacteriales;f__Kapabacteriales;g__Kapabacteriales;s__uncultured_bacterium	44	d__Bacteria;p__Verrucomicrobiota;c__Chlamydiae;o__Chlamydiales;f__Simkaniaceae;g__uncultured;s__unidentified	6
d__Bacteria;p__Proteobacteria;c__Gammaproteobacteria;o__Xanthomonadales;f__Xanthomonadaceae;g__Luteimonas;s__bacterium_ASC802	16	d__Bacteria;p__Chloroflexi;c__Chloroflexia;o__Chloroflexales;f__Chloroflexaceae;__;__	44	d__Archaea;p__Crenarchaeota;c__Bathyarchaeia;o__Bathyarchaeia;f__Bathyarchaeia;g__Bathyarchaeia;__	5
d__Bacteria;p__Cyanobacteria;c__Cyanobacteriia;o__Cyanobacteriales;f__Xenococcaceae;g__Stanieria_PCC-7437;s__Stanieria_cyanosphaera	15	d__Bacteria;p__Firmicutes;c__Symbiobacteriia;o__Symbiobacteriales;f__uncultured;g__uncultured;__	44	d__Archaea;p__Nanoarchaeota;c__Nanoarchaeia;o__Woesearchaeales;f__Woesearchaeales;g__Woesearchaeales;__	5
d__Bacteria;p__Verrucomicrobiota;c__Verrucomicrobiae;o__Opitutales;f__Opitutaceae;g__Lacunisphaera;s__uncultured_bacterium	15	d__Bacteria;p__Actinobacteriota;c__Actinobacteria;o__Pseudonocardiales;f__Pseudonocardiaceae;__;__	43	d__Bacteria;p__TA06;c__TA06;o__TA06;f__TA06;g__TA06;s__terrestrial_metagenome	5
d__Bacteria;p__Chloroflexi;c__Anaerolineae;o__SBR1031;f__A4b;g__A4b;s__uncultured_organism	15	d__Bacteria;p__Actinobacteriota;c__Rubrobacteria;o__Rubrobacterales;f__Rubrobacteriaceae;g__Rubrobacter;s__uncultured_Rubrobacter	43	d__Bacteria;p__RCP2-54;c__RCP2-54;o__RCP2-54;f__RCP2-54;g__RCP2-54;s__uncultured_bacterium	4
d__Bacteria;p__Planctomycetota;c__Planctomycetes;o__Planctomycetales;f__uncultured;g__uncultured;s__uncultured_bacterium	15	d__Bacteria;p__Bacteroidota;c__Bacteroidia;o__Flavobacteriales;f__Cryomorphaceae;g__Vicingus;s__uncultured_Owenweeksia	42	d__Bacteria;p__Firmicutes;c__Symbiobacteriia;o__Symbiobacteriales;__;__;__	3
d__Bacteria;p__Proteobacteria;c__Alphaproteobacteria;o__Rhodospirillales;f__Magnetospiraceae;g__Magnetospira;__	15	d__Bacteria;p__Chloroflexi;c__Anaerolineae;o__SBR1031;f__A4b;g__A4b;s__uncultured_sludge	42	d__Bacteria;p__Gemmatimonadota;c__Longimicrobia;o__Longimicrobiales;f__Longimicrobiaceae;g__Longimicrobium;s__uncultured_bacterium	3
d__Bacteria;p__Desulfobacterota;c__Desulfobulbia;o__Desulfobulbales;__;__;__	14	d__Bacteria;p__Gemmatimonadota;c__BD2-11_terrestrial_group;o__BD2-11_terrestrial_group;f__BD2-11_terrestrial_group;g__BD2-11_terrestrial_group;s__uncultured_bacterium	42
d__Bacteria;p__Planctomycetota;c__BD7-11;o__BD7-11;f__BD7-11;g__BD7-11;s__uncultured_bacterium	14	d__Bacteria;p__Patescibacteria;c__Parcubacteria;o__Candidatus_Liptonbacteria;f__Candidatus_Liptonbacteria;g__Candidatus_Liptonbacteria;s__Candidatus_Liptonbacteria	42
d__Bacteria;p__Abditibacteriota;c__Abditibacteria;o__Abditibacteriales;f__Abditibacteriaceae;g__Abditibacterium;__	14	d__Bacteria;p__Acidobacteriota;c__Vicinamibacteria;o__Vicinamibacterales;f__uncultured;g__uncultured;s__uncultured_bacterium	41
d__Bacteria;p__Bacteroidota;c__Bacteroidia;o__Chitinophagales;f__Chitinophagaceae;g__Flavisolibacter;__	14	d__Bacteria;p__Actinobacteriota;c__Acidimicrobiia;o__Microtrichales;f__Ilumatobacteraceae;__;__	41
d__Bacteria;p__Bacteroidota;c__Bacteroidia;o__Flavobacteriales;f__Flavobacteriaceae;g__Muricauda;__	14	d__Bacteria;p__Chloroflexi;c__TK10;o__TK10;f__TK10;g__TK10;s__Clostridiales_bacterium	41
d__Bacteria;p__Bdellovibrionota;c__Bdellovibrionia;o__Bacteriovoracales;f__Bacteriovoracaceae;g__Peredibacter;__	14	d__Bacteria;p__Planctomycetota;c__Phycisphaerae;o__mle1-8;f__mle1-8;g__mle1-8;s__uncultured_organism	41
d__Bacteria;p__Elusimicrobiota;c__Elusimicrobia;o__MVP-88;f__MVP-88;g__MVP-88;s__uncultured_bacterium	14	d__Bacteria;p__Actinobacteriota;c__Acidimicrobiia;o__Microtrichales;f__Iamiaceae;g__Iamia;s__metagenome	40
d__Bacteria;p__Gemmatimonadota;c__Gemmatimonadetes;o__Gemmatimonadales;f__Gemmatimonadaceae;__;__	14	d__Bacteria;p__Bacteroidota;c__Bacteroidia;o__Bacteroidales;f__Dysgonomonadaceae;__;__	39
d__Bacteria;p__Bacteroidota;c__Rhodothermia;o__Rhodothermales;f__Rhodothermaceae;g__uncultured;s__uncultured_Rhodothermaceae	13	d__Bacteria;p__Bdellovibrionota;c__Bdellovibrionia;o__Bdellovibrionales;f__Bdellovibrionaceae;g__Bdellovibrio;s__metagenome	39
d__Bacteria;p__Chloroflexi;__;__;__;__;__	13	d__Bacteria;p__Cyanobacteria;c__Cyanobacteriia;o__Cyanobacteriales;f__Xenococcaceae;g__Stanieria_PCC-7437;s__Stanieria_cyanosphaera	39
d__Bacteria;p__Elusimicrobiota;c__Elusimicrobia;o__Lineage_IV;f__Lineage_IV;g__Lineage_IV;s__uncultured_bacterium	13	d__Bacteria;p__Patescibacteria;c__WWE3;o__WWE3;f__WWE3;g__WWE3;s__uncultured_bacterium	38
d__Bacteria;p__Myxococcota;c__Polyangia;o__VHS-B3-70;f__VHS-B3-70;g__VHS-B3-70;__	13	d__Bacteria;p__Proteobacteria;c__Alphaproteobacteria;o__Rhizobiales;f__Rhizobiaceae;g__Ciceribacter;s__uncultured_bacterium	37
d__Bacteria;p__Patescibacteria;c__ABY1;o__Candidatus_Magasanikbacteria;f__Candidatus_Magasanikbacteria;g__Candidatus_Magasanikbacteria;s__uncultured_Parcubacteria	13	d__Bacteria;p__Proteobacteria;c__Gammaproteobacteria;o__Legionellales;f__Legionellaceae;g__Legionella;s__uncultured_bacterium	37
d__Bacteria;p__Planctomycetota;c__Phycisphaerae;o__CCM11a;f__CCM11a;g__CCM11a;s__uncultured_bacterium	13	d__Bacteria;p__Proteobacteria;c__Gammaproteobacteria;o__Xanthomonadales;f__Xanthomonadaceae;g__Rehaibacterium;s__uncultured_bacterium	37
d__Bacteria;p__Planctomycetota;c__Phycisphaerae;o__Phycisphaerales;f__Phycisphaeraceae;g__SM1A02;s__uncultured_Planctomycetales	13	d__Bacteria;p__Bacteroidota;c__Bacteroidia;o__Chitinophagales;f__Saprospiraceae;g__Phaeodactylibacter;s__uncultured_bacterium	36
d__Bacteria;p__Planctomycetota;c__Phycisphaerae;o__Phycisphaerales;f__Phycisphaeraceae;g__uncultured;__	13	d__Bacteria;p__Patescibacteria;c__Parcubacteria;o__Candidatus_Wolfebacteria;f__Candidatus_Wolfebacteria;g__Candidatus_Wolfebacteria;__	36
d__Bacteria;p__Acidobacteriota;c__Blastocatellia;o__Blastocatellales;f__Blastocatellaceae;g__Blastocatella;s__uncultured_bacterium	12	d__Bacteria;p__Acidobacteriota;c__Blastocatellia;o__DS-100;f__DS-100;g__DS-100;__	35
d__Bacteria;p__Firmicutes;__;__;__;__;__	12	d__Bacteria;p__Actinobacteriota;c__Acidimicrobiia;o__Microtrichales;f__uncultured;g__uncultured;__	35
d__Bacteria;p__MBNT15;c__MBNT15;o__MBNT15;f__MBNT15;g__MBNT15;s__uncultured_delta	12	d__Bacteria;p__Latescibacterota;c__Latescibacterota;o__Latescibacterota;f__Latescibacterota;g__Latescibacterota;s__uncultured_bacterium	35
d__Bacteria;p__Actinobacteriota;c__Thermoleophilia;o__Solirubrobacterales;f__67-14;g__67-14;s__metagenome	11	d__Bacteria;p__Desulfobacterota;c__Desulfovibrionia;o__Desulfovibrionales;f__Desulfovibrionaceae;g__Desulfovibrio;s__Desulfovibrio_aminophilus	34
d__Bacteria;p__Bacteroidota;c__Bacteroidia;o__Chitinophagales;f__Saprospiraceae;g__Lewinella;s__uncultured_Saprospiraceae	11	d__Bacteria;p__Proteobacteria;c__Gammaproteobacteria;o__Xanthomonadales;f__Xanthomonadaceae;g__Arenimonas;__	34
d__Bacteria;p__Bdellovibrionota;c__Bdellovibrionia;o__Bdellovibrionales;f__Bdellovibrionaceae;g__OM27_clade;s__uncultured_Myxococcales	11	d__Bacteria;p__Bacteroidota;c__Kapabacteria;o__Kapabacteriales;f__Kapabacteriales;g__Kapabacteriales;__	33
d__Bacteria;p__Chloroflexi;c__Dehalococcoidia;__;__;__;__	11	d__Bacteria;p__Chloroflexi;c__Anaerolineae;o__RBG-13-54-9;f__RBG-13-54-9;g__RBG-13-54-9;__	33
d__Bacteria;p__Abditibacteriota;c__Abditibacteria;o__Abditibacteriales;f__Abditibacteriaceae;g__Abditibacterium;s__metagenome	10	d__Bacteria;p__Verrucomicrobiota;c__Verrucomicrobiae;o__Pedosphaerales;f__Pedosphaeraceae;g__Limisphaera;s__uncultured_bacterium	32
d__Bacteria;p__Acidobacteriota;c__Holophagae;o__Holophagales;f__Holophagaceae;g__Geothrix;__	10	d__Bacteria;p__Actinobacteriota;c__Thermoleophilia;o__Gaiellales;f__uncultured;g__uncultured;s__metagenome	31
d__Bacteria;p__Bacteroidota;c__Bacteroidia;o__Sphingobacteriales;f__env.OPS_17;g__env.OPS_17;__	10	d__Bacteria;p__Bacteroidota;c__Bacteroidia;o__Cytophagales;f__Spirosomaceae;g__Taeseokella;s__Jiulongibacter_sediminis	31
d__Bacteria;p__Gemmatimonadota;c__MD2902-B12;o__MD2902-B12;f__MD2902-B12;g__MD2902-B12;__	10	d__Bacteria;p__Chloroflexi;c__Dehalococcoidia;__;__;__;__	31
d__Bacteria;p__Verrucomicrobiota;c__Chlamydiae;o__Chlamydiales;f__Simkaniaceae;g__uncultured;__	10	d__Bacteria;p__Planctomycetota;c__Planctomycetes;o__Pirellulales;f__Pirellulaceae;g__Rhodopirellula;s__planctomycete_str.	31
d__Archaea;p__Crenarchaeota;c__Bathyarchaeia;o__Bathyarchaeia;f__Bathyarchaeia;g__Bathyarchaeia;__	9	d__Bacteria;p__Proteobacteria;c__Alphaproteobacteria;o__Micavibrionales;f__uncultured;g__uncultured;s__uncultured_bacterium	31
d__Bacteria;p__Armatimonadota;c__Fimbriimonadia;o__Fimbriimonadales;f__Fimbriimonadaceae;g__Fimbriimonadaceae;s__uncultured_bacterium	9	d__Bacteria;p__Proteobacteria;c__Alphaproteobacteria;o__Rhodospirillales;f__Rhodospirillaceae;g__BRH-c57;s__uncultured_Marispirillum	31
d__Bacteria;p__Chloroflexi;c__Dehalococcoidia;o__SAR202_clade;f__SAR202_clade;g__SAR202_clade;__	9	d__Bacteria;p__Proteobacteria;c__Alphaproteobacteria;o__Rickettsiales;f__SM2D12;g__SM2D12;s__uncultured_Phyllobacteriaceae	31
d__Bacteria;p__Chloroflexi;c__SHA-26;o__SHA-26;f__SHA-26;g__SHA-26;s__uncultured_soil	9	d__Bacteria;p__Actinobacteriota;c__Acidimicrobiia;o__Microtrichales;f__Ilumatobacteraceae;g__uncultured;s__Desertimonas_flava	30
d__Bacteria;p__Dependentiae;c__Babeliae;o__Babeliales;f__Babeliales;g__Babeliales;s__uncultured_bacterium	9	d__Bacteria;p__Chloroflexi;c__NLS2-31;o__NLS2-31;f__NLS2-31;g__NLS2-31;s__uncultured_bacterium	30
d__Bacteria;p__Firmicutes;c__Clostridia;__;__;__;__	9	d__Bacteria;p__Cyanobacteria;c__Cyanobacteriia;o__Oxyphotobacteria_Incertae_Sedis;f__Unknown_Family;g__Leptolyngbya_VRUC_135;s__uncultured_bacterium	30
d__Bacteria;p__Patescibacteria;c__Parcubacteria;o__Candidatus_Kaiserbacteria;f__Candidatus_Kaiserbacteria;g__Candidatus_Kaiserbacteria;s__uncultured_organism	9	d__Bacteria;p__Firmicutes;c__Thermoanaerobacteria;o__Thermoanaerobacterales;f__Thermoanaerobacteraceae;g__Brockia;s__uncultured_Symbiobacterium	30
d__Bacteria;p__Proteobacteria;c__Alphaproteobacteria;o__Holosporales;f__Holosporaceae;g__Candidatus_Bealeia;s__uncultured_bacterium	9	d__Bacteria;p__Patescibacteria;c__Saccharimonadia;o__Saccharimonadales;f__Saccharimonadales;g__Saccharimonadales;s__uncultured_bacterium	30
d__Bacteria;p__Proteobacteria;c__Gammaproteobacteria;o__Halothiobacillales;f__Halothiobacillaceae;g__Thiofaba;s__uncultured_bacterium	9	d__Bacteria;p__Planctomycetota;c__Planctomycetes;o__Pirellulales;f__Pirellulaceae;g__Pirellula;s__uncultured_organism	30
d__Bacteria;p__FCPU426;c__FCPU426;o__FCPU426;f__FCPU426;g__FCPU426;s__uncultured_bacterium	8	d__Bacteria;p__Proteobacteria;c__Alphaproteobacteria;o__Rhodospirillales;f__uncultured;g__uncultured;__	30
d__Bacteria;p__Hydrogenedentes;c__Hydrogenedentia;o__Hydrogenedentiales;f__Hydrogenedensaceae;g__Hydrogenedensaceae;s__Candidatus_Hydrogenedentes	8	d__Bacteria;p__Proteobacteria;c__Alphaproteobacteria;o__Rhodospirillales;f__uncultured;g__uncultured;s__uncultured_soil	30
d__Bacteria;p__Patescibacteria;c__WWE3;o__WWE3;f__WWE3;g__WWE3;s__uncultured_bacterium	8	d__Bacteria;p__Bacteroidota;c__Bacteroidia;o__Chitinophagales;f__Chitinophagaceae;g__Edaphobaculum;s__uncultured_Sphingobacterium	29
d__Bacteria;p__Proteobacteria;c__Alphaproteobacteria;o__Rickettsiales;f__SM2D12;g__SM2D12;s__uncultured_bacterium	8	d__Bacteria;p__Bacteroidota;c__Bacteroidia;o__Flavobacteriales;f__Crocinitomicaceae;g__Crocinitomix;s__uncultured_bacterium	29
d__Bacteria;p__Proteobacteria;c__Alphaproteobacteria;o__Rickettsiales;f__bac2nit3;g__bac2nit3;s__metagenome	8	d__Bacteria;p__Chloroflexi;c__Ktedonobacteria;o__C0119;f__C0119;g__C0119;s__uncultured_Thermobaculum	28
d__Bacteria;p__Actinobacteriota;c__WCHB1-81;o__WCHB1-81;f__WCHB1-81;g__WCHB1-81;s__Omnitrophica_WOR_2	7	d__Bacteria;p__Firmicutes;__;__;__;__;__	28
d__Bacteria;p__Chloroflexi;c__Anaerolineae;o__SBR1031;f__A4b;g__A4b;s__uncultured_gamma	7	d__Bacteria;p__Proteobacteria;c__Alphaproteobacteria;o__Rhizobiales;f__Rhodobiaceae;g__Afifella;s__Afifella_pfennigii	28
d__Bacteria;p__Deinococcota;c__Deinococci;o__Deinococcales;f__Trueperaceae;g__Truepera;__	7	d__Bacteria;p__Spirochaetota;c__Leptospirae;o__Leptospirales;f__Leptospiraceae;g__uncultured;__	28
d__Bacteria;p__Patescibacteria;c__Microgenomatia;o__Candidatus_Woesebacteria;f__Candidatus_Woesebacteria;g__Candidatus_Woesebacteria;s__uncultured_Microgenomates	7	d__Bacteria;p__Chloroflexi;c__Chloroflexia;o__Thermomicrobiales;f__AKYG1722;g__AKYG1722;s__metagenome	27
d__Bacteria;p__Patescibacteria;c__Parcubacteria;o__Candidatus_Campbellbacteria;f__Candidatus_Campbellbacteria;g__Candidatus_Campbellbacteria;__	7	d__Bacteria;p__Firmicutes;c__Symbiobacteriia;o__Symbiobacteriales;f__uncultured;g__uncultured;s__uncultured_Firmicutes	27
d__Bacteria;p__Patescibacteria;c__Parcubacteria;o__Candidatus_Giovannonibacteria;f__Candidatus_Giovannonibacteria;g__Candidatus_Giovannonibacteria;s__uncultured_bacterium	7	d__Bacteria;p__Planctomycetota;c__OM190;o__OM190;f__OM190;g__OM190;s__metagenome	27
d__Bacteria;p__Proteobacteria;c__Alphaproteobacteria;o__Rickettsiales;f__Mitochondria;g__Mitochondria;__	7	d__Bacteria;p__Proteobacteria;c__Alphaproteobacteria;o__Kiloniellales;f__Kiloniellaceae;g__Tagaea;s__uncultured_bacterium	27
d__Bacteria;p__Spirochaetota;c__Spirochaetia;o__Spirochaetales;f__Spirochaetaceae;g__Spirochaeta;__	7	d__Bacteria;p__Actinobacteriota;c__Acidimicrobiia;o__Microtrichales;f__Iamiaceae;g__Iamia;s__Iamia_majanohamensis	26
d__Bacteria;p__Acidobacteriota;c__Blastocatellia;o__11-24;f__11-24;g__11-24;s__uncultured_bacterium	6	d__Bacteria;p__Bdellovibrionota;c__Bdellovibrionia;o__Bdellovibrionales;f__Bdellovibrionaceae;g__Bdellovibrio;s__uncultured_bacterium	26
d__Bacteria;p__Patescibacteria;c__Gracilibacteria;o__Gracilibacteria;f__Gracilibacteria;g__Gracilibacteria;s__uncultured_prokaryote	6	d__Bacteria;p__Firmicutes;c__Clostridia;o__Peptostreptococcales-Tissierellales;f__Peptostreptococcaceae;g__Romboutsia;__	26
d__Bacteria;p__Proteobacteria;c__Gammaproteobacteria;o__Diplorickettsiales;f__Diplorickettsiaceae;g__uncultured;s__uncultured_bacterium	6	d__Bacteria;p__Patescibacteria;c__Gracilibacteria;o__Candidatus_Peribacteria;f__Candidatus_Peribacteria;g__Candidatus_Peribacteria;s__uncultured_bacterium	26
d__Archaea;p__Micrarchaeota;c__Micrarchaeia;o__Micrarchaeales;f__Micrarchaeales;g__Micrarchaeales;s__uncultured_archaeon	5	d__Bacteria;p__Proteobacteria;c__Alphaproteobacteria;o__Rhizobiales;f__A0839;g__A0839;s__uncultured_bacterium	26
d__Bacteria;p__Firmicutes;c__Clostridia;o__Clostridia;f__Hungateiclostridiaceae;__;__	5	d__Bacteria;p__Proteobacteria;c__Gammaproteobacteria;o__Xanthomonadales;f__Xanthomonadaceae;g__Pseudoxanthomonas;s__Pseudoxanthomonas_mexicana	26
d__Bacteria;p__Proteobacteria;c__Gammaproteobacteria;__;__;__;__	5	d__Bacteria;p__Acidobacteriota;c__Acidobacteriae;o__Acidobacteriales;__;__;__	25
d__Bacteria;p__Bacteroidota;c__Bacteroidia;o__Flavobacteriales;f__Weeksellaceae;g__Chryseobacterium;__	4	d__Bacteria;p__Actinobacteriota;c__Thermoleophilia;o__Solirubrobacterales;f__Solirubrobacteraceae;g__Parviterribacter;s__uncultured_bacterium	25
d__Bacteria;p__Patescibacteria;c__ABY1;o__Candidatus_Magasanikbacteria;f__Candidatus_Magasanikbacteria;g__Candidatus_Magasanikbacteria;s__metagenome	4	d__Bacteria;p__Planctomycetota;c__Planctomycetes;o__Pirellulales;f__Pirellulaceae;g__Pir4_lineage;s__uncultured_Planctomycetales	25
d__Bacteria;p__Abditibacteriota;c__Abditibacteria;o__Abditibacteriales;f__Abditibacteriaceae;g__Abditibacterium;s__Armatimonadetes_bacterium	3	d__Bacteria;p__Bacteroidota;c__Bacteroidia;o__Cytophagales;f__Spirosomaceae;g__Persicitalea;__	24
d__Bacteria;p__Bdellovibrionota;c__Oligoflexia;o__0319-6G20;f__0319-6G20;g__0319-6G20;s__uncultured_delta	3	d__Bacteria;p__Chloroflexi;c__Anaerolineae;o__SBR1031;f__A4b;g__A4b;s__uncultured_gamma	24
d__Bacteria;p__Verrucomicrobiota;c__Chlamydiae;o__Chlamydiales;f__cvE6;g__cvE6;s__uncultured_bacterium	3	d__Bacteria;p__Chloroflexi;c__JG30-KF-CM66;o__JG30-KF-CM66;f__JG30-KF-CM66;g__JG30-KF-CM66;__	24
		d__Bacteria;p__Desulfobacterota;c__uncultured;o__uncultured;f__uncultured;g__uncultured;s__uncultured_bacterium	24
		d__Bacteria;p__Verrucomicrobiota;c__Omnitrophia;o__Omnitrophales;f__Omnitrophaceae;g__Candidatus_Omnitrophus;s__Candidatus_Omnitrophica	24
		d__Bacteria;p__Actinobacteriota;c__Actinobacteria;o__Frankiales;f__Geodermatophilaceae;g__Antricoccus;s__uncultured_bacterium	23
		d__Bacteria;p__Bacteroidota;c__Rhodothermia;o__Balneolales;f__Balneolaceae;__;__	23
		d__Bacteria;p__Bdellovibrionota;c__Bdellovibrionia;o__Bdellovibrionales;f__Bdellovibrionaceae;g__OM27_clade;s__uncultured_Myxococcales	23
		d__Bacteria;p__Actinobacteriota;c__Thermoleophilia;o__Solirubrobacterales;f__Solirubrobacteraceae;g__Patulibacter;s__uncultured_bacterium	22
		d__Bacteria;p__Bacteroidota;c__Bacteroidia;o__Chitinophagales;f__Saprospiraceae;__;__	22
		d__Bacteria;p__Bacteroidota;c__Bacteroidia;o__Chitinophagales;f__Saprospiraceae;g__Lewinella;s__uncultured_Saprospiraceae	22
		d__Bacteria;p__Bacteroidota;c__Bacteroidia;o__Cytophagales;f__Hymenobacteraceae;g__Hymenobacter;__	22
		d__Bacteria;p__Bacteroidota;c__Bacteroidia;o__Flavobacteriales;f__Weeksellaceae;g__uncultured;s__uncultured_bacterium	22
		d__Bacteria;p__Proteobacteria;c__Alphaproteobacteria;o__Caulobacterales;f__Hyphomonadaceae;g__uncultured;s__uncultured_Hyphomonadaceae	22
		d__Bacteria;p__Proteobacteria;c__Alphaproteobacteria;o__Ferrovibrionales;f__Ferrovibrionaceae;g__Ferrovibrio;__	22
		d__Bacteria;p__Proteobacteria;c__Alphaproteobacteria;o__Rhizobiales;f__Rhizobiales_Incertae_Sedis;g__Phreatobacter;s__uncultured_bacterium	22
		d__Bacteria;p__Sumerlaeota;c__Sumerlaeia;o__Sumerlaeales;f__Sumerlaeaceae;g__Sumerlaea;__	22
		d__Bacteria;p__Acidobacteriota;c__Blastocatellia;o__Blastocatellales;f__Blastocatellaceae;g__Blastocatella;s__uncultured_bacterium	21
		d__Bacteria;p__Bdellovibrionota;c__Bdellovibrionia;o__Bdellovibrionales;f__Bdellovibrionaceae;g__Bdellovibrio;s__Bdellovibrio_bacteriovorus	21

## Sheet: Table S4
Table S4. MAGs list. White colored columns are high-quality MAGs and glay colored columns are middle-quality of MAGs.
MAG ID	Taxonomy	Completeness	Contamination
Sample HKs_Mn
HKs115	d__Bacteria;p__Zixibacteria;c__MSB-5A5;o__;f__;g__;s__	100	1.1
HKs177	d__Bacteria;p__Nitrospirota;c__Thermodesulfovibrionia;o__Thermodesulfovibrionales;f__UBA9159;g__;s__	100	3.82
HKs122	d__Archaea;p__Thermoproteota;c__Nitrososphaeria;o__Nitrososphaerales;f__Nitrosopumilaceae;g__;s__	99.51	0.97
HKs19	d__Bacteria;p__Gemmatimonadota;c__Gemmatimonadetes;o__Gemmatimonadales;f__GWC2-71-9;g__;s__	98.9	1.1
HKs161	d__Bacteria;p__Gemmatimonadota;c__Gemmatimonadetes;o__Gemmatimonadales;f__GWC2-71-9;g__;s__	98.9	2.75
HKs186	d__Bacteria;p__Spirochaetota;c__Leptospirae;o__Leptospirales;f__Leptonemataceae;g__Leptonema;s__Leptonema illini	98.75	0
HKs20	d__Bacteria;p__Proteobacteria;c__Alphaproteobacteria;o__Rhodobacterales;f__Rhodobacteraceae;g__Paracoccus;s__	98.31	0.45
HKs29	d__Bacteria;p__Proteobacteria;c__Alphaproteobacteria;o__Rhodobacterales;f__Rhodobacteraceae;g__Tabrizicola;s__	98.11	0.52
HKs95	d__Archaea;p__Thermoproteota;c__Nitrososphaeria;o__Nitrososphaerales;f__Nitrososphaeraceae;g__Nitrosocosmicus;s__	98.06	3.4
HKs166	d__Bacteria;p__Desulfobacterota;c__MBNT15;o__MBNT15;f__MBNT15;g__;s__	97.95	1.27
HKs113	d__Bacteria;p__Firmicutes_G;c__UBA5301;o__;f__;g__;s__	97.74	2.97
HKs162	d__Bacteria;p__Cyanobacteria;c__Cyanobacteriia;o__Elainellales;f__Elainellaceae;g__CCP2;s__	97.41	1.42
HKs67	d__Bacteria;p__Bacteroidota;c__UBA10030;o__UBA10030;f__UBA10030;g__;s__	97.27	0.55
HKs93	d__Bacteria;p__Bacteroidota;c__Ignavibacteria;o__Ignavibacteriales;f__Ignavibacteriaceae;g__;s__	97.21	0
HKs137	d__Bacteria;p__Chloroflexota;c__Chloroflexia;o__Thermomicrobiales;f__UBA6265;g__;s__	97.17	0.94
HKs181	d__Bacteria;p__Chloroflexota;c__Dehalococcoidia;o__SM23-28-2;f__;g__;s__	97.1	0.99
HKs121	d__Bacteria;p__Desulfobacterota;c__Desulfomonilia;o__Desulfomonilales;f__Desulfomonilaceae;g__;s__	96.97	1.1
HKs84	d__Bacteria;p__Desulfobacterota_D;c__;o__;f__;g__;s__	96.34	3.46
HKs142	d__Bacteria;p__Chloroflexota;c__UBA6077;o__UBA6077;f__CF-72;g__;s__	96.2	0
HKs103	d__Bacteria;p__Acidobacteriota;c__UBA4820;o__UBA4820;f__;g__;s__	96.15	1.71
HKs26	d__Bacteria;p__Acidobacteriota;c__Acidobacteriae;o__Bryobacterales;f__Bryobacteraceae;g__;s__	96.05	0.88
HKs91	d__Bacteria;p__Bacteroidota;c__Bacteroidia;o__Chitinophagales;f__Saprospiraceae;g__OLB8;s__	96.04	0.25
HKs159	d__Bacteria;p__Cyanobacteria;c__Cyanobacteriia;o__Elainellales;f__Elainellaceae;g__;s__	95.75	1.74
HKs116	d__Bacteria;p__Actinobacteriota;c__Acidimicrobiia;o__UBA2766;f__;g__;s__	95.73	2.14
HKs107	d__Bacteria;p__Proteobacteria;c__Alphaproteobacteria;o__Rhizobiales;f__Rhizobiaceae;g__RCIO01;s__	95.68	3.76
HKs176	d__Bacteria;p__Acidobacteriota;c__Blastocatellia;o__Chloracidobacteriales;f__;g__;s__	95.67	2.56
HKs170	d__Bacteria;p__Cyanobacteria;c__Cyanobacteriia;o__Elainellales;f__Elainellaceae;g__Elainella;s__	95.2	2.36
HKs6	d__Bacteria;p__Proteobacteria;c__Alphaproteobacteria;o__Sphingomonadales;f__Sphingomonadaceae;g__34-65-8;s__	95.04	0.85
HKs1	d__Bacteria;p__Actinobacteriota;c__Actinomycetia;o__Mycobacteriales;f__Micromonosporaceae;g__Micromonospora;s__	94.82	1.49
HKs69	d__Bacteria;p__Bacteroidota;c__UBA10030;o__UBA10030;f__UBA10030;g__;s__	94.79	1.75
HKs180	d__Bacteria;p__Proteobacteria;c__Gammaproteobacteria;o__Burkholderiales;f__Gallionellaceae;g__Sideroxydans;s__	94.65	1.19
HKs169	d__Bacteria;p__Proteobacteria;c__Gammaproteobacteria;o__Burkholderiales;f__Rhodocyclaceae;g__CG2-30-68-42;s__	94.24	2.04
HKs174	d__Archaea;p__Thermoproteota;c__Nitrososphaeria;o__Nitrososphaerales;f__Nitrososphaeraceae;g__Nitrososphaera;s__	94.17	0.97
HKs192	d__Bacteria;p__Chloroflexota;c__Chloroflexia;o__Chloroflexales;f__Chloroflexaceae;g__OHK40;s__	93.87	0.94
HKs163	d__Bacteria;p__Actinobacteriota;c__Rubrobacteria;o__Rubrobacterales;f__Rubrobacteraceae;g__SIRX01;s__	93.77	1.61
HKs41	d__Bacteria;p__Actinobacteriota;c__;o__;f__;g__;s__	93.61	4.86
HKs96	d__Bacteria;p__Proteobacteria;c__Gammaproteobacteria;o__Pseudomonadales;f__Moraxellaceae;g__Moraxella_A;s__Moraxella_A osloensis	92.86	2.73
HKs17	d__Bacteria;p__Actinobacteriota;c__Actinomycetia;o__Actinomycetales;f__Dermatophilaceae;g__Janibacter;s__	92.82	1.94
HKs62	d__Bacteria;p__Acidobacteriota;c__Vicinamibacteria;o__Vicinamibacterales;f__;g__;s__	92.31	3.85
HKs151	d__Bacteria;p__Deinococcota;c__Deinococci;o__Deinococcales;f__Deinococcaceae;g__Deinococcus;s__	92.28	1.34
HKs150	d__Bacteria;p__Acidobacteriota;c__HRBIN11;o__HRBIN11;f__HRBIN11;g__;s__	91.67	2.56
HKs108	d__Bacteria;p__Chloroflexota;c__Anaerolineae;o__Anaerolineales;f__EnvOPS12;g__;s__	91.36	1.82
HKs81	d__Bacteria;p__Methylomirabilota;c__Methylomirabilia;o__Methylomirabilales;f__2-02-FULL-66-22;g__2-02-FULL-66-22;s__	91.17	2.88
HKs11	d__Bacteria;p__Chloroflexota;c__Anaerolineae;o__Anaerolineales;f__EnvOPS12;g__OLB14;s__	90.91	3.64
HKs89	d__Bacteria;p__Omnitrophota;c__Koll11;o__UBA1572;f__UBA1572;g__UM-FILTER-44-12;s__	90.62	2.15
HKs68	d__Bacteria;p__Acidobacteriota;c__Blastocatellia;o__Pyrinomonadales;f__;g__;s__	95.73	5.13
HKs22	d__Bacteria;p__Chloroflexota;c__Chloroflexia;o__Thermomicrobiales;f__UBA6265;g__;s__	91.38	8.62
HKs114	d__Bacteria;p__Actinobacteriota;c__UBA4738;o__UBA4738;f__HRBIN12;g__;s__	89.74	3.42
HKs123	d__Bacteria;p__Deinococcota;c__Deinococci;o__Deinococcales;f__Deinococcaceae;g__Deinococcus;s__	89.19	1.27
HKs187	d__Bacteria;p__Chloroflexota;c__Anaerolineae;o__Anaerolineales;f__EnvOPS12;g__UBA7227;s__	89.09	2
HKs119	d__Bacteria;p__Desulfobacterota;c__MBNT15;o__MBNT15;f__MBNT15;g__;s__	89.08	0
HKs15	d__Bacteria;p__Proteobacteria;c__Gammaproteobacteria;o__Pseudomonadales;f__Moraxellaceae;g__Acinetobacter;s__Acinetobacter parvus	88.6	0.57
HKs61	d__Bacteria;p__Planctomycetota;c__Planctomycetes;o__Pirellulales;f__Thermoguttaceae;g__Thermogutta;s__	88.44	1.15
HKs70	d__Bacteria;p__Actinobacteriota;c__Actinomycetia;o__Propionibacteriales;f__Propionibacteriaceae;g__Aestuariimicrobium;s__	86.97	2.87
HKs23	d__Bacteria;p__Desulfobacterota_B;c__Binatia;o__HRBIN30;f__;g__;s__	86.83	3.36
HKs76	d__Bacteria;p__Proteobacteria;c__Gammaproteobacteria;o__Pseudomonadales;f__Moraxellaceae;g__UBA2031;s__	86.82	1.79
HKs110	d__Archaea;p__Thermoproteota;c__Nitrososphaeria;o__Nitrososphaerales;f__Nitrosopumilaceae;g__Nitrosotenuis;s__Nitrosotenuis sp000723185	85.92	3.88
HKs127	d__Bacteria;p__Nitrospirota;c__Nitrospiria;o__Nitrospirales;f__Nitrospiraceae;g__Nitrospira;s__	85.91	1.82
HKs80	d__Bacteria;p__Chloroflexota;c__Anaerolineae;o__Anaerolineales;f__UBA4823;g__UBA4823;s__	85.82	6.92
HKs92	d__Bacteria;p__Patescibacteria;c__Paceibacteria;o__UBA6257;f__GWB1-50-10;g__GWA2-45-9;s__	85.63	8.62
HKs128	d__Bacteria;p__Actinobacteriota;c__Thermoleophilia;o__RBG-16-64-13;f__RBG-16-64-13;g__;s__	85.2	2.59
HKs83	d__Bacteria;p__Chloroflexota;c__Chloroflexia;o__Thermomicrobiales;f__UBA6265;g__UBA6265;s__	84.91	0.94
HKs194	d__Bacteria;p__Actinobacteriota;c__Thermoleophilia;o__BMS3ABIN01;f__BMS3ABIN01;g__;s__	84.34	1.38
HKs129	d__Bacteria;p__Proteobacteria;c__Zetaproteobacteria;o__Mariprofundales;f__;g__;s__	84.27	2.85
HKs97	d__Bacteria;p__Myxococcota_A;c__UBA9160;o__UBA9160;f__UBA9160;g__PR03;s__	83.09	2.52
HKs112	d__Bacteria;p__Proteobacteria;c__Alphaproteobacteria;o__Sphingomonadales;f__Rhodothalassiaceae;g__J084;s__	81.54	0.09
HKs65	d__Bacteria;p__Actinobacteriota;c__Thermoleophilia;o__Solirubrobacterales;f__70-9;g__VAYN01;s__	80.6	0.86
HKs8	d__Bacteria;p__Actinobacteriota;c__Thermoleophilia;o__BMS3ABIN01;f__BMS3ABIN01;g__;s__	80.17	1.01
HKs42	d__Bacteria;p__Desulfobacterota;c__MBNT15;o__MBNT15;f__MBNT15;g__GWC2-65-14;s__	80.16	1.61
HKs171	d__Bacteria;p__Proteobacteria;c__Alphaproteobacteria;o__Sphingomonadales;f__Sphingomonadaceae;g__Sphingopyxis;s__Sphingopyxis sp003609835	79.17	3.31
HKs85	d__Bacteria;p__Acidobacteriota;c__Thermoanaerobaculia;o__UBA5704;f__UBA5704;g__UBA5704;s__	77.78	1.71
HKs124	d__Bacteria;p__Armatimonadota;c__SYMT01;o__;f__;g__;s__	77.69	0.93
HKs190	d__Bacteria;p__Chloroflexota;c__Anaerolineae;o__Anaerolineales;f__EnvOPS12;g__UBA12294;s__	77.51	3.74
HKs90	d__Bacteria;p__Patescibacteria;c__Paceibacteria;o__UBA6257;f__UBA9933;g__;s__	76.15	0.57
HKs94	d__Bacteria;p__Nitrospirota;c__Nitrospiria;o__Nitrospirales;f__Nitrospiraceae;g__Nitrospira;s__	75.44	0
HKs164	d__Bacteria;p__Proteobacteria;c__Alphaproteobacteria;o__UBA8366;f__GCA-2717185;g__;s__	75.31	1.72
HKs88	d__Bacteria;p__Proteobacteria;c__Gammaproteobacteria;o__Xanthomonadales;f__Xanthomonadaceae;g__Thermomonas;s__	74.14	4.31
HKs78	d__Bacteria;p__Acidobacteriota;c__Vicinamibacteria;o__Vicinamibacterales;f__;g__;s__	73.17	1.71
HKs165	d__Bacteria;p__Methylomirabilota;c__Methylomirabilia;o__Rokubacteriales;f__GWA2-73-35;g__;s__	70.94	4.44
HKs141	d__Bacteria;p__Patescibacteria;c__Paceibacteria;o__UBA6257;f__GWB1-50-10;g__GWA1-48-11;s__	70.83	0
HKs117	d__Bacteria;p__Acidobacteriota;c__Thermoanaerobaculia;o__Thermoanaerobaculales;f__Thermoanaerobaculaceae;g__;s__	70.69	0
HKs172	d__Bacteria;p__Proteobacteria;c__Alphaproteobacteria;o__Rhodobacterales;f__Rhodobacteraceae;g__Paracoccus;s__	70.69	1.72
HKs74	d__Bacteria;p__Proteobacteria;c__Alphaproteobacteria;o__Rhodobacterales;f__Rhodobacteraceae;g__PHEC01;s__	70.45	2.14
HKs179	d__Bacteria;p__Planctomycetota;c__UBA1135;o__UBA2386;f__UBA2386;g__;s__	70.33	0
HKs136	d__Bacteria;p__Bacteroidota;c__UBA10030;o__UBA10030;f__UBA8401;g__;s__	69.52	1.64
HKs184	d__Bacteria;p__Acidobacteriota;c__Acidobacteriae;o__Bryobacterales;f__Bryobacteraceae;g__;s__	69.47	6.32
HKs109	d__Bacteria;p__Patescibacteria;c__Microgenomatia;o__UBA1406;f__GWC2-37-13;g__;s__	68.81	0
HKs182	d__Bacteria;p__Planctomycetota;c__UBA1135;o__UBA2386;f__GCA-002748355;g__GCA-2685965;s__	65.82	1.08
HKs63	d__Bacteria;p__Deinococcota;c__Deinococci;o__Deinococcales;f__;g__;s__	65.51	1.06
HKs185	d__Bacteria;p__Patescibacteria;c__Doudnabacteria;o__UBA920;f__UBA920;g__PALSA-1336;s__	65.02	0
HKs9	d__Bacteria;p__Proteobacteria;c__Alphaproteobacteria;o__Sphingomonadales;f__Sphingomonadaceae;g__;s__	64.96	0
HKs138	d__Bacteria;p__Proteobacteria;c__Gammaproteobacteria;o__Xanthomonadales;f__Xanthomonadaceae;g__Thermomonas;s__	63.79	1.72
HKs75	d__Bacteria;p__Proteobacteria;c__Alphaproteobacteria;o__Rhodobacterales;f__Rhodobacteraceae;g__Paracoccus;s__Paracoccus sanguinis	63.66	2.59
HKs30	d__Bacteria;p__Acidobacteriota;c__Blastocatellia;o__Pyrinomonadales;f__Pyrinomonadaceae;g__OLB17;s__	62.21	0.85
HKs118	d__Bacteria;p__Patescibacteria;c__Saccharimonadia;o__Saccharimonadales;f__Saccharimonadaceae;g__SZUA-359;s__	61.68	0.85
HKs188	d__Bacteria;p__Proteobacteria;c__Alphaproteobacteria;o__Caulobacterales;f__Parvularculaceae;g__Amphiplicatus;s__	61.46	0.2
HKs36	d__Bacteria;p__Proteobacteria;c__Gammaproteobacteria;o__Burkholderiales;f__Gallionellaceae;g__Sideroxydans;s__	60.63	2.4
HKs40	d__Bacteria;p__Patescibacteria;c__Doudnabacteria;o__UBA920;f__UBA920;g__;s__	59.41	0
HKs157	d__Bacteria;p__Chloroflexota;c__Anaerolineae;o__Anaerolineales;f__UBA4823_A;g__;s__	59.4	4.55
HKs135	d__Bacteria;p__Proteobacteria;c__Alphaproteobacteria;o__Rhodobacterales;f__Rhodobacteraceae;g__Roseovarius;s__	57.93	0
HKs111	d__Bacteria;p__Bacteroidota;c__Bacteroidia;o__Flavobacteriales;f__Schleiferiaceae;g__;s__	57.38	2.06
HKs145	d__Bacteria;p__Bacteroidota;c__Rhodothermia;o__Rhodothermales;f__;g__;s__	57.34	0.85
HKs71	d__Bacteria;p__Proteobacteria;c__Alphaproteobacteria;o__Caulobacterales;f__Caulobacteraceae;g__;s__	56.9	0
HKs43	d__Bacteria;p__Actinobacteriota;c__Actinomycetia;o__Propionibacteriales;f__Propionibacteriaceae;g__NML-160184;s__	56.29	0.52
HKs217	d__Bacteria;p__Actinobacteriota;c__Thermoleophilia;o__BMS3ABIN01;f__BMS3ABIN01;g__;s__	56.27	3.75
HKs189	d__Bacteria;p__Patescibacteria;c__Microgenomatia;o__Levybacterales;f__UBA12049;g__GCA-002784865;s__	55.61	0
HKs33	d__Bacteria;p__Proteobacteria;c__Alphaproteobacteria;o__UBA828;f__;g__;s__	55.49	1.72
HKs102	d__Bacteria;p__Proteobacteria;c__Gammaproteobacteria;o__Xanthomonadales;f__Xanthomonadaceae;g__GCA-002840015;s__	54.92	0
HKs139	d__Bacteria;p__Proteobacteria;c__Gammaproteobacteria;o__Xanthomonadales;f__Xanthomonadaceae;g__Thermomonas;s__	54.31	0
HKs24	d__Bacteria;p__Chloroflexota;c__Ellin6529;o__CSP1-4;f__CSP1-4;g__;s__	54.31	1.72
HKs175	d__Bacteria;p__Patescibacteria;c__Microgenomatia;o__Shapirobacterales;f__UM-FILTER-40-11;g__;s__	53.38	0
HKs147	d__Bacteria;p__Chloroflexota;c__Chloroflexia;o__Thermomicrobiales;f__UBA6265;g__;s__	53.32	4.72
HKs167	d__Bacteria;p__Acidobacteriota;c__Thermoanaerobaculia;o__Thermoanaerobaculales;f__Thermoanaerobaculaceae;g__;s__	50	0
Sample HKm
HKm142	d__Bacteria;p__Actinobacteriota;c__Acidimicrobiia;o__Acidimicrobiales;f__GCA-2861595;g__;s__	97.01	1.45
HKm62	d__Bacteria;p__Armatimonadota;c__Chthonomonadetes;o__Chthonomonadales;f__Chthonomonadaceae;g__;s__	96.3	3.7
HKm17	d__Archaea;p__Thermoproteota;c__Nitrososphaeria;o__Nitrososphaerales;f__Nitrosopumilaceae;g__CSP1-1;s__	96.28	2.91
HKm76	d__Bacteria;p__Actinobacteriota;c__Actinomycetia;o__Mycobacteriales;f__SCTD01;g__SCTD01;s__	95.68	0.72
HKm80	d__Bacteria;p__Verrucomicrobiota;c__Verrucomicrobiae;o__Pedosphaerales;f__SXQI01;g__;s__	93.92	2.03
HKm46	d__Bacteria;p__Proteobacteria;c__Gammaproteobacteria;o__Burkholderiales;f__Burkholderiaceae;g__Ramlibacter;s__	93.58	2.44
HKm139	d__Bacteria;p__Actinobacteriota;c__Acidimicrobiia;o__Acidimicrobiales;f__;g__;s__	93.47	1.28
HKm48	d__Bacteria;p__Actinobacteriota;c__Actinomycetia;o__Euzebyales;f__;g__;s__	93.16	2.56
HKm21	d__Bacteria;p__Actinobacteriota;c__Actinomycetia;o__Mycobacteriales;f__SCTD01;g__SCTD01;s__	90.65	1.08
HKm2	d__Bacteria;p__Acidobacteriota;c__Blastocatellia;o__UBA7656;f__UBA7656;g__;s__	94.02	5.98
HKm81	d__Bacteria;p__Gemmatimonadota;c__Gemmatimonadetes;o__Gemmatimonadales;f__GWC2-71-9;g__;s__	93.61	5.49
HKm55	d__Bacteria;p__Proteobacteria;c__Gammaproteobacteria;o__UBA6522;f__UBA6522;g__FEN-1219;s__	88.4	3.68
HKm63	d__Bacteria;p__Actinobacteriota;c__Actinomycetia;o__Actinomycetales;f__Micrococcaceae;g__Pseudarthrobacter;s__	87.28	2.64
HKm84	d__Bacteria;p__Chloroflexota;c__Anaerolineae;o__SBR1031;f__A4b;g__OLB13;s__	87.15	2
HKm78	d__Bacteria;p__Proteobacteria;c__Gammaproteobacteria;o__Acidiferrobacterales;f__Sulfurifustaceae;g__Sulfuricaulis;s__	86.99	2.44
HKm128	d__Bacteria;p__Actinobacteriota;c__Acidimicrobiia;o__UBA5794;f__ZC4RG35;g__MA-ANB-1;s__	82.91	2.14
HKm133	d__Bacteria;p__Bacteroidota;c__Bacteroidia;o__Cytophagales;f__Spirosomaceae;g__DMA-K-7a;s__	77.56	1.79
HKm38	d__Bacteria;p__Bacteroidota;c__Bacteroidia;o__Sphingobacteriales;f__;g__;s__	77.01	0
HKm68	d__Bacteria;p__Proteobacteria;c__Alphaproteobacteria;o__Rhizobiales;f__Xanthobacteraceae;g__Palsa-892;s__	76.49	0.7
HKm8	d__Bacteria;p__Nitrospirota;c__Nitrospiria;o__Nitrospirales;f__Nitrospiraceae;g__Palsa-1315;s__	75.91	0.96
HKm61	d__Bacteria;p__Acidobacteriota;c__Blastocatellia;o__Pyrinomonadales;f__Pyrinomonadaceae;g__PSRF01;s__	74.4	7.74
HKm82	d__Bacteria;p__Acidobacteriota;c__Blastocatellia;o__Pyrinomonadales;f__Pyrinomonadaceae;g__;s__	74.28	3.85
HKm83	d__Bacteria;p__Proteobacteria;c__Alphaproteobacteria;o__Sphingomonadales;f__Sphingomonadaceae;g__Sphingorhabdus_B;s__	74.21	2.09
HKm186	d__Bacteria;p__Bacteroidota;c__Kapabacteria;o__Kapabacteriales;f__;g__;s__	70.86	1.72
HKm12	d__Bacteria;p__Actinobacteriota;c__Acidimicrobiia;o__Acidimicrobiales;f__Ilumatobacteraceae;g__;s__	70.32	5.13
HKm252	d__Bacteria;p__Patescibacteria;c__Saccharimonadia;o__Saccharimonadales;f__UBA4665;g__UBA4729;s__	70.3	0
HKm143	d__Bacteria;p__Bdellovibrionota;c__Bdellovibrionia;o__Bdellovibrionales;f__Bdellovibrionaceae;g__21-14-0-10-47-8;s__	68.51	0
HKm129	d__Bacteria;p__Acidobacteriota;c__Blastocatellia;o__Pyrinomonadales;f__Pyrinomonadaceae;g__OLB17;s__	67.42	5.17
HKm3	d__Bacteria;p__Bacteroidota;c__Bacteroidia;o__Chitinophagales;f__Chitinophagaceae;g__Flavipsychrobacter;s__	67.16	3.45
HKm42	d__Bacteria;p__Armatimonadota;c__SYMT01;o__SYMT01;f__;g__;s__	66.61	4.63
HKm194	d__Bacteria;p__Acidobacteriota;c__Vicinamibacteria_A;o__Fen-336;f__Fen-336;g__;s__	66.37	2.2
HKm5	d__Bacteria;p__Patescibacteria;c__Saccharimonadia;o__Saccharimonadales;f__AWTP1-31;g__;s__	62.93	0.46
HKm59	d__Bacteria;p__Actinobacteriota;c__Thermoleophilia;o__Gaiellales;f__;g__;s__	62.07	0
HKm79	d__Bacteria;p__Actinobacteriota;c__Acidimicrobiia;o__Acidimicrobiales;f__UBA8139;g__;s__	61.68	0
HKm152	d__Bacteria;p__Planctomycetota;c__Planctomycetes;o__Gemmatales;f__Gemmataceae;g__Gemmata;s__	61.56	2.27
HKm126	d__Bacteria;p__Myxococcota;c__UBA796;o__UBA796;f__GCA-2862545;g__;s__	58.62	0
HKm4	d__Bacteria;p__Actinobacteriota;c__Thermoleophilia;o__Gaiellales;f__;g__;s__	56.9	1.72
HKm112	d__Bacteria;p__Proteobacteria;c__Gammaproteobacteria;o__Burkholderiales;f__SG8-39;g__SCGC-AG-212-J23;s__	56.28	9.75
HKm45	d__Bacteria;p__Proteobacteria;c__Alphaproteobacteria;o__Sphingomonadales;f__Sphingomonadaceae;g__K2R01-6;s__	56.03	7.76
HKm18	d__Bacteria;p__Actinobacteriota;c__Thermoleophilia;o__Gaiellales;f__Gaiellaceae;g__GMQP-bins7;s__	55.17	0
HKm49	d__Bacteria;p__Proteobacteria;c__Gammaproteobacteria;o__Legionellales;f__Legionellaceae;g__;s__	54.74	0
HKm262	d__Bacteria;p__Chloroflexota;c__Anaerolineae;o__Caldilineales;f__Caldilineaceae;g__;s__	53.54	3.32
HKm192	d__Archaea;p__Thermoproteota;c__Nitrososphaeria;o__Nitrososphaerales;f__Nitrososphaeraceae;g__TA-21;s__	51.94	0
HKm156	d__Bacteria;p__Proteobacteria;c__Alphaproteobacteria;o__Rhizobiales;f__Hyphomicrobiaceae;g__AWTP1-13;s__	51.88	6.03
HKm187	d__Bacteria;p__Actinobacteriota;c__Acidimicrobiia;o__Acidimicrobiales;f__UBA8139;g__;s__	50.86	0
Sample HKd
HKd103	d__Bacteria;p__Proteobacteria;c__Alphaproteobacteria;o__Sphingomonadales;f__Sphingomonadaceae;g__Sphingopyxis;s__	99.35	0.67
HKd36	d__Bacteria;p__Proteobacteria;c__Alphaproteobacteria;o__Sphingomonadales;f__Sphingomonadaceae;g__Novosphingobium;s__	98.96	0.01
HKd13	d__Bacteria;p__Armatimonadota;c__Abditibacteria;o__Abditibacteriales;f__Abditibacteriaceae;g__;s__	97.22	0.08
HKd55	d__Bacteria;p__Bacteroidota;c__Bacteroidia;o__Sphingobacteriales;f__Sphingobacteriaceae;g__Daejeonella;s__	97.03	1.13
HKd80	d__Bacteria;p__Bdellovibrionota;c__Bdellovibrionia;o__Bdellovibrionales;f__Bdellovibrionaceae;g__21-14-0-10-47-8;s__	96.4	2.08
HKd133	d__Bacteria;p__Desulfobacterota_B;c__Binatia;o__UBA9968;f__UBA9968;g__;s__	93.2	3.23
HKd53	d__Bacteria;p__Actinobacteriota;c__Actinomycetia;o__Mycobacteriales;f__Mycobacteriaceae;g__Rhodococcus;s__Rhodococcus fascians	91.06	2.37
HKd109	d__Bacteria;p__Actinobacteriota;c__Thermoleophilia;o__Gaiellales;f__SKUG01;g__;s__	91.03	4.74
HKd161	d__Bacteria;p__Proteobacteria;c__Gammaproteobacteria;o__Burkholderiales;f__Burkholderiaceae;g__Herminiimonas;s__	90.82	1.54
HKd59	d__Bacteria;p__Cyanobacteria;c__Sericytochromatia;o__;f__;g__;s__	90.6	1.71
HKd14	d__Bacteria;p__Gemmatimonadota;c__Gemmatimonadetes;o__Gemmatimonadales;f__GWC2-71-9;g__;s__	98.9	5.49
HKd104	d__Bacteria;p__Acidobacteriota;c__Blastocatellia;o__UBA7656;f__UBA7656;g__;s__	95.73	5.98
HKd120	d__Bacteria;p__Acidobacteriota;c__Blastocatellia;o__UBA7656;f__UBA7656;g__;s__	92.14	6.08
HKd112	d__Bacteria;p__Actinobacteriota;c__Acidimicrobiia;o__UBA5794;f__ZC4RG35;g__;s__	88.79	2.56
HKd26	d__Bacteria;p__Proteobacteria;c__Alphaproteobacteria;o__Rhizobiales;f__Devosiaceae;g__Devosia;s__	88.09	3.22
HKd64	d__Bacteria;p__Acidobacteriota;c__Blastocatellia;o__Pyrinomonadales;f__Pyrinomonadaceae;g__PSRF01;s__	87.38	1.71
HKd102	d__Bacteria;p__Proteobacteria;c__Gammaproteobacteria;o__Burkholderiales;f__Burkholderiaceae;g__Hydrogenophaga;s__	84.18	2.64
HKd56	d__Bacteria;p__Actinobacteriota;c__Actinomycetia;o__Propionibacteriales;f__Nocardioidaceae;g__Nocardioides;s__	83.97	2.25
HKd16	d__Bacteria;p__Patescibacteria;c__Paceibacteria;o__UBA9983;f__UBA2163;g__C7867-001;s__	82.18	0
HKd96	d__Bacteria;p__Actinobacteriota;c__Actinomycetia;o__Propionibacteriales;f__Nocardioidaceae;g__Nocardioides;s__	77.83	1.37
HKd116	d__Bacteria;p__Proteobacteria;c__Alphaproteobacteria;o__Rhizobiales;f__Methyloligellaceae;g__Methyloceanibacter;s__	74.71	2.04
HKd100	d__Bacteria;p__Bacteroidota;c__Bacteroidia;o__Sphingobacteriales;f__Sphingobacteriaceae;g__Daejeonella;s__	71.63	4.31
HKd159	d__Bacteria;p__Actinobacteriota;c__Actinomycetia;o__Actinomycetales;f__Micrococcaceae;g__Arthrobacter_D;s__Arthrobacter_D subterraneus	70.36	3.07
HKd15	d__Bacteria;p__Actinobacteriota;c__Actinomycetia;o__Propionibacteriales;f__Nocardioidaceae;g__Nocardioides;s__	70.02	1.3
HKd33	d__Bacteria;p__Proteobacteria;c__Alphaproteobacteria;o__Sphingomonadales;f__Sphingomonadaceae;g__Sphingomonas_A;s__	69.45	0
HKd74	d__Bacteria;p__Proteobacteria;c__Alphaproteobacteria;o__Caulobacterales;f__Caulobacteraceae;g__Brevundimonas;s__Brevundimonas sp001427825	68.97	2.59
HKd70	d__Bacteria;p__Actinobacteriota;c__Actinomycetia;o__Mycobacteriales;f__Mycobacteriaceae;g__Rhodococcus;s__Rhodococcus qingshengii	67.47	1.34
HKd89	d__Bacteria;p__Proteobacteria;c__Alphaproteobacteria;o__Caulobacterales;f__Caulobacteraceae;g__Phenylobacterium;s__	64.76	2.05
HKd28	d__Bacteria;p__Patescibacteria;c__Saccharimonadia;o__Saccharimonadales;f__Saccharimonadaceae;g__UBA6022;s__	63.39	0.85
HKd51	d__Bacteria;p__Proteobacteria;c__Alphaproteobacteria;o__Sphingomonadales;f__Sphingomonadaceae;g__Sphingomonas;s__	62.96	4.31
HKd101	d__Bacteria;p__Patescibacteria;c__Saccharimonadia;o__Saccharimonadales;f__Saccharimonadaceae;g__UBA1020;s__	60.83	1.71
HKd107	d__Bacteria;p__Patescibacteria;c__Saccharimonadia;o__Saccharimonadales;f__Saccharimonadaceae;g__UBA6022;s__	60.23	3.85
HKd82	d__Bacteria;p__Actinobacteriota;c__Actinomycetia;o__Propionibacteriales;f__Nocardioidaceae;g__Nocardioides;s__	54.81	4.31
HKd108	d__Bacteria;p__Actinobacteriota;c__Thermoleophilia;o__Gaiellales;f__SKUG01;g__;s__	53.74	5.6
HKd34	d__Bacteria;p__Gemmatimonadota;c__Gemmatimonadetes;o__Gemmatimonadales;f__Gemmatimonadaceae;g__SCN-70-22;s__	53.22	2.2
HKd85	d__Bacteria;p__Proteobacteria;c__Gammaproteobacteria;o__Burkholderiales;f__Burkholderiaceae;g__Ramlibacter;s__Ramlibacter sp004144865	52.9	5.17
HKd17	d__Bacteria;p__Actinobacteriota;c__Actinomycetia;o__Propionibacteriales;f__Nocardioidaceae;g__Nocardioides;s__	51.72	0
HKd194	d__Bacteria;p__Patescibacteria;c__Saccharimonadia;o__Saccharimonadales;f__Saccharimonadaceae;g__UBA5946;s__	51.61	1.79
HKd121	d__Bacteria;p__Actinobacteriota;c__Actinomycetia;o__Actinomycetales;f__Micrococcaceae;g__Arthrobacter_I;s__	51.21	0

## Sheet: Table S5
Table S5. Fundamental information and metabolic potential of reconstructed MAGs that possess putative Mn-oxidizing gene.
	Sample HKs_Mn						Sample HKm			Sample HKd
MAGs ID	HKs107	HKs166	HKs85	HKs177	HKs176		HKm46	HKm2		HKd161	HKd102
Tanomy of MAGs	d__Bacteria;p__Proteobacteria;c__Alphaproteobacteria;o__Rhizobiales;f__Rhizobiaceae;g__RCIO01;s__	d__Bacteria;p__Desulfobacterota;c__MBNT15;o__MBNT15;f__MBNT15;g__;s__	d__Bacteria;p__Acidobacteriota;c__Thermoanaerobaculia;o__UBA5704;f__UBA5704;g__UBA5704;s__	d__Bacteria;p__Nitrospirota;c__Thermodesulfovibrionia;o__Thermodesulfovibrionales;f__UBA9159;g__;s__	d__Bacteria;p__Acidobacteriota;c__Blastocatellia;o__Chloracidobacteriales;f__;g__;s__		d__Bacteria;p__Proteobacteria;c__Gammaproteobacteria;o__Burkholderiales;f__Burkholderiaceae;g__Ramlibacter;s_	d__Bacteria;p__Acidobacteriota;c__Blastocatellia;o__UBA7656;f__UBA7656;g__;s_		d__Bacteria;p__Proteobacteria;c__Gammaproteobacteria;o__Burkholderiales;f__Burkholderiaceae;g__Herminiimonas;s__	d__Bacteria;p__Proteobacteria;c__Gammaproteobacteria;o__Burkholderiales;f__Burkholderiaceae;g__Hydrogenophaga;s__
Genomic feature
Completeness (%)	95.68	97.95	77.78	100	95.67		93.58	94.02		90.82	84.18
Contamination (%)	3.76	1.27	1.71	3.82	2.56		2.44	5.98		1.54	2.64
MAG size (bp)	4178663	2605711	5698425	30007162	4,998,746		4181564	7299126		3302960	3273258
Estimated genome size (Mbp)	4.36733	2.66025	7.32634	3	5.21585		4.47	7.76		3.63682	3.8884
No. of contigs	139	184	228	44	111		148	207		126	369
GC Content (%)	65	67.1	69.8	54	63.6		68.1	58.5		55.8	66.8
N50 (bp)	47641	20766	34280	102251	77142		38381	54863		42066	10600
No. of CDSs	3967	2407	4580	2903	3958		3953	5792		3001	2840
No. of rRNA	1	1	0	0	2		0	1		0	0
No. of tRNA	39	45	57	45	50		45	40		35	33
Mn-oxidizing gene
Locus ID of Mn-oxidizing gene	CAJ19378	ABY98562	CAJ19378	PputGB1_2447	CAJ19378		CAJ19378	ABY98562		CAJ19378	CAJ19378
Gene and encoding protein	moxA	mcoA	moxA	mnxG	moxA		moxA	mcoA		moxA	moxA
Pfam accession	PF07732, Multicopper oxidase	PF07731, Multicopper oxidase	PF07732, Multicopper oxidase	PF07732, Multicopper oxidase	PF07732, Multicopper oxidase		PF07732, Multicopper oxidase	PF07731, Multicopper oxidase		PF07732, Multicopper oxidase	PF07732, Multicopper oxidase
Identity (%)	70.258	62.131	51.86	44.2	40.2		68.7	41.9		69.104	63.972
e-value	0	0	1e-151	0	6.1e-177		3.83e-144	0		0	0
Score	633	1154	433	1410	529		406	552		610	561
Energy metabolic potential
Nitrogen metabolism	N.D.	Dissimilatory nitrate reduction	N.D.	Dissimilatory nitrate reduction	N.D.		N.D.	Dissimilatory nitrate reduction		N.D.	N.D.
Sulfur metabolism	Assimilatory sulfate reduction	Assimilatory sulfate reduction	N.D.	Assimilatory and dissimilatory sulfate reduction	Assimilatory sulfate reduction		Assimilatory sulfate reduction	Assimilatory sulfate reduction		Assimilatory sulfate reduction	Assimilatory sulfate reduction
	Thiosulfate oxidation by SOX complex									Thiosulfate oxidation by SOX complex
											N.D.: Not Detected

## Sheet: Table S6
Table S6. List of compared known Mn-oxidizing genes.
Gene Name	Locus ID	Gene Annotation	Reference
moxA	CAJ19378	Multicopper oxidase	[25]
mcoA	ABY98562	Multicopper oxidase	[28]
cueO	EG12318	Multicopper oxidase	[80]
cotA	AFL56752	Multicopper oxidase	[89]
mnxG	WP_006837219	Multicopper oxidase	[27]
mnxG	AAB06489	Multicopper oxidase	[113]
mnxG	PputGB1_2447	Multicopper oxidase	[28]
mofA	CAA81037	Multicopper oxidase	[60]
cumA	WP_055000978	Multicopper oxidase	[114,115]
ahpL	WP_007817484	Animal haem peroxidase	[29]
mopA	ABY99245	Animal haem peroxidase	[116]
mopA	WP_009209951	Animal haem peroxidase	[26]
boxA	WP_076798083	Bilirubin oxidase	[117]

## Sheet: Table S7
Table S7. Water chemistry at the venting site (Site 1) and the sampling point of HKd (Site 3).
	Site 1	Site 3
Temperature (°C)	41.3	36.7
pH	6.1	6.6
DO (mg/L)	0.6	4.33
μg/L
CO32-	804.23	N.A.
SO42-	744.3	N.A.
NH4+	15.9	N.A.
Li	1338.24	1343.05
B	1703.86	1722.76
Na	471055	483972
Mg	120877	124716
Al	8.0481	10.2313
Si	30291.9	30549.7
P	21.59	19.4333
K	44770	45177.2
Ca	665786	643092
Sc	0.126795	0.133386
Ti	42.899	42.7781
V	0.0281426	0.0289268
Cr	0.536451	0.518252
Mn	3601.15	3556.96
Fe	4352.82	3845.47
Co	0.769559	0.762444
Ni	0.183605	0.825966
Cu	2.74272	5.54098
Zn	26.7101	56.0669
As	34.692	29.4227
Rb	34.1665	34.1475
Sr	4657.02	4579.34
Y	0.626971	0.547592
Zr	0.0135104	0.0206726
Nb	0.0238304	0.0319904
Mo	0.345602	0.302779
Pd	1.99576	1.98301
Cd	0.0558816	0.0233298
Sn	0.0487637	0.0516357
Sb	0.086822	0.0811725
Te	0.349583	0.267764
Cs	8.09551	8.50275
Ba	34.486	34.4713
La	0.0425295	0.0391174
Ce	0.0662784	0.0576159
Pr	0.00979959	0.00780431
Nd	0.0625556	0.0512619
Sm	0.0307483	0.0263703
Eu	0.0158324	0.0142028
Gd	0.0730101	0.0645861
Dy	0.0723812	0.0613694
Ho	0.0148114	0.012424
Er	0.0359937	0.030627
Tm	0.00419856	0.00384737
Yb	0.0252626	0.0209622
Lu	0.00319333	0.00361418
Hf	0.00163149	0.00247487
W	0.243727	0.349503
Pt	0.0121296	0.0144152
Au	1.02117	1.20439
Pb	0.14678	0.189456
		N.A.; Not Analyzed

## Sheet: Table S8
Table S8.Geochemistry of Mn-rich sample (sample HKd).
wt%	HKd
SiO2	2.41
TiO2	0.01
Al2O3	0.14
Fe2O3	1.02
MnO	2.52
MgO	0.37
CaO	57.45
Na2O	0.18
K2O	0.04
P2O5	0.03
Total Nitrogen	0.25
Total Carbon	11.3
Total Organic Carbon	2.1
ppm
Li	8.48
Be	0.5
B	3.26
Sc	0.27
V	70.57
Cr	11.19
Co	0.36
Ni	1.24
Cu	1.49
Zn	13.38
Ga	10.64
As	68.3
Se	0.63
Rb	0.84
Sr	1107
Y	1.13
Zr	0.83
Nb	0.08
Mo	1.11
Pd	0.43
Cd	0.15
Sn	0.5
Sb	0.11
Te	0.55
Cs	0.02
Ba	47.29
La	0.19
Ce	0.35
Pr	0.05
Nd	0.24
Sm	0.07
Eu	0.03
Gd	0.18
Dy	0.13
Ho	0.03
Er	0.07
Tm	0.01
Yb	0.06
Lu	0.01
Hf	0.02
W	2
Pt	0.46
Au	0.56
Pb	0.75
Bi	0.03
δ13Cbulk (‰)	4.3
δ13CTOC (‰)	-26.7
δ15NTOC (‰)	0.8
